# Supplementary material for: Almond intake alters the acute plasma dihydroxy-octadecenoic acid (DiHOME) response to eccentric exercise
Source: Front Nutr. 2023 Jan 9;9:1042719. doi: 10.3389/fnut.2022.1042719 (PMC9868138; doi:10.3389/fnut.2022.1042719)
Supplement: Supplementary Data Sheet 1 — Identified gut-derived phenolics and reference standards library. [file Table_1.XLSX]

## Sheet: Almond Urine Phenolics Data_uM
1=almond
2=control				Pre-Supplementation
Supp Group	IDNM	Sample ID	diOH-PAA_97.1_PQ_IS2	3-M-Xan_150_Q	13-diM-UA_109.9_Q	5-OH-PPA-3-OGlcA_113_Q	34-diOH-BA_109.05_Q	345-triOH-Bald_108.95_Q	35-diOH-BA_108.9_Q	5-OH-BA-3-Sulf_152.9_Q	4-OH-HA_100.2_Q	OH-B-OGlcA_93_Q	OH-BA-Sulf_152.9_PQ_IS1	3-OH-HA_150_Q	OH-BA-Sulf_152.9_PQ_IS2	OH-phenyl-g-Val-OGlcA_207.03_PQ_IS1	34-diOH-Bald_107.9_Q	BA-4-Sulf_137_Q	17-diM-Xan_122_Q	3-OH-BA_92.9_Q	4-OH-BA_92.9_Q	24-diOH-Bald_92.9_Q	CIA-OGlcA_118.9_Q	5-OH-PPA-3-Sulf_136.9_Q	OCH-PAA-Sulf_180.9_PQ_IS1	OCH-PAA-Sulf_180.9_PQ_IS2	HA_133.901_Q	OH-PPA-OGlcA_181.001_PQ	24-diOH-PPA_137_Q	3-OCH-BA-4-Sulf_167.1_PQ1	4-OCH-BA-3-Sulf_167_PQ1	35-diOH-Bald_95_Q	3-OH-4-OCH-PAA_122_Q	34-diOH-PPA_137.1_Q	4-OH-3-OCH-PAA_137_Q	3-OCH-PAA-4-Sulf_180.9_Q	3-OH-PAA_107_Q	24-diOH-BA_109.15_Q	23-diOH-BA_109.0_Q	25-diOH-BA_108.8_Q	OH-Bz-Sulf_109.1_PQ_IS2	4-OH-PPA-3-Sulf_180.9_Q	3-OH-Bald_92.2_Q	4-OH-Bald_92.1_Q	3-OH-PEtOH-4-OGlcA_153_Q	OCH-PAA-OGlcA_180.9_PQ	OH-Bz-Sulf_109.1_PQ_IS1	34-diOCH-Balc_152_Q	1-OCH-Bz-2-OGlcA_107_Q
1	2	2 A-P1_1	0.102166	9.28804	0.940079	0.0776979	0.0829383	0.0891208	0.084945	0.266383	2.11995	0.0627965	0.032314	1.7481	0.00824471	0.00270634	0.00850317	0.348637	4.90587	0.311764	0.323182	0.326628	0.0233428	0.0866144	0.035499	0.210045	25.6388	0.00717635	0.411611	11.7679	16.3443	55.6461	0.0566421	0.0344971	0.0626926	0.281747	0.0001	0.293424	0.271123	0.24506	409.36	0.230129	0.0135683	0.010694	1.75295	2.31639	345.099	0.568713	2804.59
1	3	3 A-P1_13	0.088234	2.93141	0.132108	0.055152	0.0108136	0.00822506	0.0106276	0.0139016	0.932531	0.0223135	0.0191759	0.423527	0.0113809	0.00125638	0.0100077	0.322714	1.71981	0.248694	0.245864	0.287568	0.00291044	0.0148809	0.0155888	0.0429099	15.6764	0.000472503	0.075759	3.0109	3.9634	26.5452	0.0001	0.0116246	0.0529404	0.0428633	0.0001	0.144086	0.136351	0.129277	357.562	0.0388685	0.0122775	0.0135068	1.03128	0.509725	309.076	0.0700359	2306.77
1	6	6 A-P1_25	0.0871163	4.52893	0.81769	0.0870308	0.0562833	0.062815	0.0576162	0.0548045	3.70899	0.296948	0.0597088	7.73456	0.0156942	0.006383	0.0115454	0.244037	5.75472	0.342143	0.379181	0.399807	0.0298304	0.0494584	0.0907404	0.567908	43.7881	0.00670628	1.18627	4.92296	5.56595	154.951	1.80461	1.35614	0.175625	0.57641	4.52199	0.45008	0.455762	0.385891	848.625	0.587536	0.0621987	0.0628705	1.15165	4.37496	837.068	0.109613	4155.92
1	7	7 A-P1_37	0.0842949	13.7939	1.05189	0.0640026	0.0530047	0.0446732	0.044792	0.0379249	4.16128	0.525052	0.13485	11.0633	0.0736899	0.00836375	0.0165375	0.998324	7.38687	0.881487	0.794755	0.894219	0.0271761	0.053657	0.547687	1.76652	59.201	0.0103583	3.77416	20.2181	23.7176	99.0534	3.18543	3.59752	0.300676	1.92523	2.48208	0.820576	0.81387	0.652857	721.908	2.01235	0.0852603	0.0810503	1.51562	2.46789	704.809	0.368341	4019.45
1	14	14 A-P1_49	0.0753001	0.0218125	0.00183006	0.0362002	0.0191951	0.01569	0.017063	0.0100298	5.49118	0.0883029	0.0255369	1.42162	0.00589121	0.00119173	0.0110934	0.473018	0.0133092	0.829364	0.782067	0.846179	0.0472253	0.00199989	0.0169109	0.170682	27.9831	0.000853775	0.318203	6.23449	8.00231	25.4454	0.161012	0.0001	0.0494965	0.191005	0.716578	0.317164	0.324325	0.288055	784.085	0.17665	0.0153098	0.0106505	0.572308	0.388376	697.753	0.24664	6858.31
1	16	16 A-P1_61	0.0747495	3.13332	0.71538	0.14953	0.0520721	0.0525023	0.0496893	0.0166631	1.38644	0.0749339	0.0355388	0.913989	0.00823362	0.00229549	0.0251224	0.322352	4.5465	0.439662	0.421401	0.500343	0.00324264	0.0368239	0.0283216	0.133836	31.6924	0.0484484	0.20079	6.65653	9.76282	28.858	0.0001	0.0001	0.0602738	0.112549	0.375511	0.431574	0.40588	0.376868	455.215	0.119704	0.0193562	0.0206085	0.454262	19.0563	399.112	0.169616	2291.48
1	18	18 A-P1_73	0.0849107	3.33674	0.482259	0.0622958	0.0521802	0.0560177	0.055142	0.0314783	1.22533	0.259537	0.0635407	1.6105	0.0132506	0.00100694	0.0150388	0.227165	5.96222	0.0758847	0.248641	0.252328	0.00735944	0.0998946	0.0295356	2.10245	27.0099	0.0128615	5.56304	11.2595	14.2503	59.1995	14.3606	11.5057	1.00802	2.03001	0.0001	0.300741	0.290751	0.258805	165.109	2.06679	0.0116078	0.0125447	5.24266	5.53293	149.734	0.321041	1864.82
1	22	22 A-P1_85	0.0977503	11.3895	0.161086	0.0201181	0.0286442	0.0262653	0.0283988	0.0125963	4.71911	0.122097	0.0954054	4.01998	0.0240795	0.00203843	0.0124209	0.385674	0.641943	0.507913	0.481474	0.497408	0.0187927	0.0142972	0.0821466	0.0865296	29.677	0.00618886	0.134529	4.94917	5.48129	15.4823	0.0691188	0.368031	0.0518491	0.0867006	0.0001	0.461427	0.455464	0.408486	562.188	0.0811814	0.0222867	0.0223405	2.17539	6.32959	558.579	0.0952441	2749.26
1	24	24 A-P1_2	0.0778192	2.02753	0.294227	0.0540231	0.0183643	0.0187537	0.0204215	0.0101188	1.32755	0.177111	0.0429045	2.35335	0.0125787	0.000894947	0.00605052	0.158745	1.88573	0.229268	0.234049	0.232918	0.0111399	0.0109777	0.0147638	0.13424	13.6677	0.00357838	0.320725	13.8832	21.8705	7.77688	0.113371	0.307105	0.0690325	0.158398	1.25505	0.236619	0.224857	0.202844	138.596	0.145124	0.00865096	0.0103177	1.87176	2.85792	127.395	0.556826	680.718
1	25	25 A-P1_14	0.0824362	1.05617	0.476059	0.0661236	0.00509726	0.00350917	0.00504592	0.00240876	0.363956	0.0171946	0.00777365	1.28033	0.00218624	0.00057089	0.00537122	0.192529	3.981	0.122013	0.112614	0.130528	5.74817e-05	0.000399369	0.00664925	0.0355284	22.42	0.0438248	0.1621	5.08139	6.33172	2.18196	0.0001	0.220335	0.0431872	0.0404302	0.0001	0.104914	0.10656	0.0933637	192.476	0.0408863	0.0001	0.0001	0.103844	10.8139	174.426	0.192597	2145.61
1	26	26 A-P1_26	0.0818647	1.75123	0.236099	0.0102068	0.00880115	0.00677988	0.0091538	0.00310931	1.127	0.018607	0.026129	0.484941	0.00975327	0.0001	0.011066	0.150966	4.05402	0.300873	0.298615	0.331968	0.00469869	0.00250757	0.00503307	0.101201	26.2894	0.000255156	0.285582	1.35188	1.68555	3.69755	0.32503	0.43296	0.053068	0.109162	0.0185336	0.103721	0.102043	0.087945	267.124	0.10054	0.00116294	0.0001	0.251202	0.415651	239.325	0.0621499	2051.37
1	28	28 A-P1_38	0.0900027	7.61937	1.41381	0.0877601	0.0653047	0.0665405	0.0666876	0.0202151	2.88642	0.0954883	0.10417	3.12072	0.0572667	0.00546665	0.0657936	0.715164	6.57932	0.516427	0.477802	0.49975	0.0367916	0.0301684	0.0715676	0.641661	65.5925	0.0254738	0.972558	23.8815	28.0035	51.7056	0.0280052	0.336961	0.0371753	0.637155	2.0793	0.452327	0.421473	0.343416	1321.99	0.571436	0.0286282	0.0307314	1.45564	15.3661	1296.13	0.816598	6630.44
1	29	29 A-P1_50	0.074413	2.27497	1.20407	0.0255616	0.0413311	0.0353407	0.0405867	0.00782569	3.77987	0.179996	0.0493983	1.27004	0.00517239	0.00435186	0.00655479	0.432794	4.48712	0.699332	0.65247	0.693868	0.0275757	0.00227274	0.0207265	0.142408	47.8115	0.0233203	0.238368	1.882	1.95257	10.6182	0.0001	0.0566152	0.0762024	0.149107	0.317785	0.164652	0.151453	0.112363	1180.08	0.147008	0.0359253	0.0315038	15.2855	4.97021	1212.96	0.0675274	14324
1	32	32 A-P1_62	0.079483	0.87513	0.235217	0.0731542	0.0294326	0.0318638	0.0314684	0.0211426	0.527042	0.0483864	0.00456844	0.661	0.000926419	0.000228745	0.0015407	0.187887	1.25567	0.101332	0.0947986	0.105884	0.00423308	0.0600818	0.0187435	0.0274204	23.9794	0.00204347	0.100717	1.0899	1.29473	29.3122	0.0001	0.366414	0.0390906	0.0301891	0.11335	0.177002	0.176406	0.154243	225.597	0.0270735	0.0050549	0.0066007	0.179466	0.905509	198.886	0.00852009	979.686
1	33	33 A-P1_74	0.0791071	12.8574	0.727182	0.202808	0.102911	0.106431	0.105398	0.049353	2.70293	0.299255	0.13249	7.12952	0.0525832	0.00786362	0.0268214	0.449244	2.87285	0.479315	0.439957	0.475164	0.008581	0.0938639	0.207727	0.703558	57.5563	0.0392981	1.02254	21.2404	22.9902	312.42	1.67659	1.13219	0.160076	0.701338	9.09241	2.06157	2.12335	1.85225	698.549	0.684103	0.0406443	0.0403227	11.0862	10.252	624.767	0.287562	5575.07
1	35	35 A-P1_86	0.0752923	6.63651	1.15539	0.0640288	0.0717716	0.086416	0.0794148	0.0161812	2.17179	0.400045	0.0372776	6.70422	0.0147327	0.00332665	0.0175838	0.258713	23.318	0.374326	0.344776	0.363719	0.011502	0.0168466	0.0195292	0.266243	41.8674	0.00979549	0.724287	1.6055	1.67341	71.5631	0.520036	0.608627	0.103604	0.357515	2.78352	0.668098	0.646267	0.551024	857.546	0.303223	0.0234822	0.027588	10.6707	4.68539	847.978	0.0709325	16024.2
1	36	36 A-P1_3	0.0755923	1.4221	0.370253	0.0587072	0.0327915	0.0279419	0.0330772	0.01157	3.36403	0.210875	0.0629463	1.70285	0.0152461	0.0101732	0.0614429	1.08769	4.49996	1.2527	1.18505	1.26481	0.00632752	0.0193828	0.0692947	0.469441	26.112	0.0183782	0.830577	39.6098	45.8853	83.4057	0.11075	0.25648	0.0429001	0.489494	0.765028	0.285109	0.26497	0.229921	1457.58	0.469897	0.0482476	0.0598209	1.0161	29.3583	1251.07	0.862498	12255.9
1	39	39 A-P1_15	0.0747677	0.689344	0.210215	0.0271559	0.0156823	0.0153062	0.0170307	0.0106209	1.93201	1.14668	0.0316569	2.96782	0.00460943	0.00298743	0.018344	0.042133	4.3752	0.250251	0.250472	0.268582	0.00165585	0.0133152	0.0333235	0.687819	22.543	0.645774	1.38202	7.04894	8.29951	25.2148	1.54701	1.35124	0.146377	0.735525	0.0309909	0.385067	0.379916	0.322196	62.0306	0.638053	0.0128831	0.0102858	2.87499	610.871	52.3372	0.49828	411.317
1	40	40 A-P1_27	0.0822829	2.55765	1.18806	0.139764	0.094426	0.0831602	0.0915366	0.0663911	3.85745	0.115502	0.146378	3.97169	0.0368806	0.0157373	0.0738332	0.458023	4.78464	0.699784	0.696765	0.795754	0.0369543	0.125405	0.502267	0.859638	83.7063	1.28825	1.38617	79.7916	98.196	160.622	0.78505	0.498182	0.0564798	0.801398	2.11671	1.37147	1.34251	1.10922	996.949	0.858435	0.0854198	0.0905139	16.4633	898.066	956.407	1.78754	2789.14
1	46	46 A-P1_39	0.079127	0.39614	0.175301	0.0554363	0.134	0.135825	0.146389	0.0360119	2.03898	0.0868004	0.0173884	1.75614	0.00900421	0.00148475	0.00603473	0.405714	1.05878	0.530458	0.51276	0.541392	0.00946934	0.0862516	0.0193606	0.177253	34.2361	0.0233204	0.277292	5.48899	5.86458	128.114	0.0001	0.0249469	0.0292855	0.185616	0.392741	0.331626	0.32646	0.270022	771.415	0.167666	0.0147163	0.013794	0.189389	8.16102	701.97	0.126564	3768.97
1	48	48 A-P1_51	0.0852416	4.08823	0.326976	0.0950999	0.0801746	0.0794192	0.0859776	0.0102636	1.60502	0.179798	0.035978	1.32814	0.0076464	0.00199845	0.0152377	0.171365	4.74478	0.377927	0.37076	0.392645	0.00104874	0.0182441	0.0173977	0.117818	13.2075	0.599462	0.184827	7.52687	7.28119	38.1944	0.0001	0.0424982	0.0669358	0.108047	0.763338	0.151584	0.153555	0.131826	1303.37	0.105324	0.0192474	0.0213084	0.16247	736.264	1232.57	0.168935	13909.9
1	50	50 A-P1_63	0.0897173	5.40372	0.170163	0.126765	0.0555018	0.0564415	0.0560953	0.0524146	5.77619	0.249981	0.0932293	13.2871	0.0336437	0.00809286	0.036214	0.739809	0.708175	0.928099	0.867406	0.955525	0.00589086	0.0681123	0.111429	0.594248	31.487	0.342577	1.12152	23.0565	27.8716	98.1312	0.852746	0.860914	0.121483	0.622401	4.79567	1.07886	1.0054	0.829868	1147.18	0.659794	0.0795947	0.0612947	6.12786	390.401	1128.53	0.611249	3619.99
1	51	51 A-P1_75	0.0872155	7.93002	0.15338	0.122109	0.0902408	0.103292	0.10222	0.0332676	5.39845	0.0939904	0.10228	7.20495	0.057212	0.00643266	0.020419	0.460113	0.934582	0.920369	0.85133	0.888867	0.00716081	0.0554576	0.0921471	0.123188	58.2206	0.0487391	0.195027	22.0419	25.628	108.831	0.00611911	0.0630122	0.0436395	0.145111	1.13805	0.828872	0.800429	0.685104	629.122	0.129408	0.0190745	0.0157487	1.35731	37.3376	611.892	0.770136	6744.99
1	52	52 A-P1_87	0.0740978	5.80948	0.738942	0.0447287	0.0219945	0.0189754	0.0215672	0.00675291	2.34325	0.0385991	0.0503363	6.64802	0.0274843	0.000567065	0.00519834	0.214263	4.67139	0.166773	0.160603	0.176617	0.00967057	0.0171645	0.0412924	0.264459	32.2991	0.0014218	0.478669	2.63766	3.10207	52.2891	0.206518	0.455509	0.0892596	0.269069	0.384172	0.516274	0.507858	0.461486	260.015	0.257097	0.00321105	0.00251267	4.02644	0.967662	244.008	0.282657	1910.67
1	54	54 A-P1_4	0.0789344	2.9074	0.688301	0.114815	0.0819344	0.0834996	0.084581	0.0600329	4.51043	0.192099	0.0720281	13.0166	0.0323534	0.00411012	0.025874	0.441835	6.29754	0.658672	0.618526	0.695039	0.0137735	0.0460945	0.0950872	2.77614	41.6788	0.00983042	6.21756	12.8647	14.058	77.8203	6.14654	6.03685	0.683683	2.87478	0.651436	0.332851	0.325769	0.273401	658.862	2.64939	0.0284847	0.0286913	3.57653	2.25631	673.506	0.330747	4436.92
1	55	55 A-P1_16	0.102292	3.32431	0.710678	0.015096	0.022888	0.0217831	0.0236527	0.00939293	1.79042	0.0643466	0.0497576	9.26526	0.0187414	0.00173777	0.0249888	0.15867	14.7074	0.217547	0.204286	0.223193	0.00649459	0.0212106	0.0440864	2.16692	27.484	0.774597	5.31617	12.0249	14.5581	33.4624	10.6481	9.07754	0.742994	2.26313	0.0001	0.409286	0.40685	0.355197	246.69	2.25614	0.0213759	0.0202725	0.629262	348.075	244.103	0.412757	2221.97
1	64	64 A-P1_28	0.0858911	4.00612	0.892863	0.0773033	0.173635	0.192959	0.179616	0.0999196	2.00651	0.0947992	0.0855459	11.1992	0.0392889	0.00642808	0.0131686	0.601936	4.24741	0.264133	0.26466	0.285962	0.0204734	0.157664	0.103441	1.10933	52.0591	0.509397	2.5745	48.0254	53.2121	68.4592	2.27305	2.20883	0.272313	1.11245	1.02297	0.578901	0.582215	0.455949	822.631	1.29017	0.143417	0.13171	10.2525	187.073	794.674	1.04057	3371.98
1	65	65 A-P1_40	0.0916082	0.30687	0.0001	0.173523	0.13614	0.14586	0.143171	0.211608	3.30837	0.371466	0.0298588	1.97824	0.015641	0.00578874	0.010139	0.243513	0.0135867	0.603967	0.558313	0.624225	0.0125366	0.287192	0.243329	0.360508	41.7185	1.08947	0.456955	27.0104	32.9811	140.071	0.0998762	0.0876078	0.0463476	0.343496	1.6064	0.63611	0.647343	0.540793	972.275	0.324004	0.0235529	0.0193608	0.726745	419.424	1024.46	0.418704	3973.73
1	70	70 A-P1_52	0.0846238	2.58129	0.457021	0.190419	0.152785	0.162846	0.156706	0.0383944	3.68005	0.122526	0.111674	4.54439	0.0417452	0.0029936	0.0286654	0.742177	2.81453	0.777061	0.750516	0.803545	0.0180193	0.0801571	0.0536724	0.888352	47.8361	0.0884128	1.97738	13.101	15.6778	101.949	2.93635	2.64039	0.281954	0.941827	1.61228	0.525038	0.529721	0.469757	298.864	0.86165	0.0167238	0.0149528	7.86188	43.2837	292.057	0.592554	1988.98
1	71	71 A-P1_64	0.0749262	2.24263	0.496807	0.0460065	0.037257	0.0316778	0.0357764	0.0153368	2.60896	0.290796	0.0559803	9.54174	0.0217633	0.00349245	0.0191386	0.200443	5.09669	0.459988	0.438252	0.463522	0.0137957	0.0419797	0.0536769	0.941829	43.8255	0.0526954	2.14165	6.93681	8.06634	186.691	1.96157	1.47021	0.173422	1.22885	0.481292	1.39372	1.43922	1.1999	402.204	1.06291	0.0615799	0.0680579	2.29901	16.5981	392.601	0.263669	2549.2
1	72	72 A-P1_76	0.0839437	0.809764	0.340581	0.115668	0.0302024	0.0324663	0.0309584	0.00514945	1.40729	0.0437363	0.00686412	0.640609	0.00125766	0.00282244	0.000941438	0.26372	2.37765	0.163204	0.15933	0.171681	0.00720222	0.0145478	0.0414729	0.181273	32.1986	0.0139012	0.287362	3.00236	3.4709	25.6389	0.18434	0.010183	0.0502889	0.178628	3.00393	0.374968	0.37386	0.310987	900.178	0.163142	0.0120319	0.0122818	2.5779	4.2723	895.875	0.0136306	5327.93
1	73	73 A-P1_88	0.0744636	0.526294	0.0153784	0.00760333	0.00580342	0.00210705	0.00611576	0.00618891	1.22977	0.0246222	0.0118748	0.566236	0.00515256	0.0001	0.0024553	0.221934	0.180494	0.16869	0.177932	0.188564	0.00461921	0.00723613	0.016322	0.0500844	10.8536	0.00811538	0.138092	2.13519	2.89885	10.1833	0.0001	0.0001	0.0446225	0.0529616	0.507485	0.239849	0.241624	0.220014	169.286	0.049208	0.0001	0.0001	0.0001	2.88727	155.615	0.0312491	671.716
1	74	74 A-P1_5	0.075186	0.494483	0.839843	0.0130132	0.0516968	0.0422856	0.0500915	0.00936632	2.37559	0.242674	0.0582855	8.03214	0.00896349	0.00393981	0.0128282	0.269176	14.5378	0.855283	0.796279	0.887151	0.00773226	0.0001	0.0481976	0.973573	125.333	0.00935465	1.92057	1.3227	1.37729	7.86269	2.58298	2.17138	0.432368	0.954675	4.5304	0.592869	0.56639	0.456821	855.227	0.884345	0.0430813	0.0399268	2.04155	0.692739	844.94	0.506844	9348.84
2	1	1 A-P2_1	0.075637	6.66107	0.222531	0.0597761	0.0340397	0.0359259	0.0377131	0.0218475	1.24182	0.142363	0.063246	2.82077	0.0174637	0.00200644	0.00866338	0.333486	2.20559	0.178972	0.21915	0.220646	0.00664442	0.0219237	0.0398489	0.173504	34.4885	0.0003698	0.423122	5.10193	5.5608	18.1726	0.0001	0.596127	0.0538166	0.181799	2.06497	0.270992	0.272279	0.245568	238.229	0.16536	0.0215501	0.0235554	11.8673	0.82417	240.443	0.0742694	1347.2
2	4	4 A-P2_13	0.0805468	3.41729	1.38544	0.0456813	0.0429018	0.0348146	0.024727	0.106859	5.06791	0.200284	0.0807033	6.08346	0.0447134	0.00610929	0.0307217	0.730744	18.742	0.750558	0.72808	0.807805	0.0264123	0.0652319	0.132079	0.527648	63.3274	0.0813358	1.146	78.3277	95.5138	25.5496	0.201285	0.622888	0.0612884	0.510552	0.127149	0.292211	0.305578	0.249116	823.722	0.496835	0.0294943	0.0268815	33.1131	62.1126	861.599	0.621894	4924.1
2	5	5 A-P2_25	0.0766387	8.03135	0.704286	0.0471773	0.0226832	0.0186307	0.0212838	0.0223002	1.69787	0.0435137	0.0404366	2.90399	0.0110708	0.000924981	0.0156349	0.317421	9.16203	0.467029	0.503337	0.572562	0.00936873	0.0134546	0.0261959	0.374987	30.222	0.00168967	0.975978	3.17849	3.63201	15.9402	0.463974	0.429171	0.112037	0.43927	2.07639	0.186148	0.17291	0.177019	361.068	0.387123	0.0125306	0.0132114	13.329	1.00888	390.402	0.072051	1549.28
2	8	8 A-P2_37	0.0805489	5.90434	1.05136	0.170453	0.130282	0.126338	0.129407	0.115768	4.15164	0.081538	0.0580236	6.03416	0.0186626	0.00208313	0.0198241	0.456477	23.5884	0.498859	0.513392	0.550131	0.0266908	0.193374	0.052614	1.30583	31.9231	0.330855	3.63824	13.441	16.2325	73.74	1.80343	1.4073	0.235571	1.41555	1.16189	0.31616	0.324807	0.282432	300.701	1.27542	0.0231781	0.0260201	1.2437	102.437	307.573	0.414968	2303.33
2	9	9 A-P2_49	0.0816631	4.64508	2.51438	0.85863	0.593948	0.598363	0.569006	0.36457	9.22363	0.160558	0.108688	25.995	0.0301662	0.00704457	0.0200852	0.615674	29.2406	0.892978	0.955739	1.02846	0.0587246	0.582086	0.129231	1.27816	33.8244	0.0224088	2.87424	26.3727	28.3777	407.874	2.58985	5.16431	0.295814	1.15857	4.22785	1.37173	1.3984	1.23777	237.244	1.12881	0.142662	0.150663	68.248	9.20558	232.591	0.585926	1089.34
2	11	11 A-P2_61	0.0749378	2.93746	0.409731	0.089543	0.0634837	0.0547319	0.0632858	0.0545749	1.91394	0.460665	0.0693515	4.72351	0.0125267	0.00238882	0.0236603	0.256232	8.99234	0.321392	0.321476	0.35862	0.0183412	0.0250224	0.0716244	2.36022	41.3344	0.00406656	5.79341	12.4662	15.2871	42.0414	1.79672	1.83275	0.162821	2.69956	1.4418	0.346515	0.347619	0.288496	500.432	2.29206	0.020602	0.0199917	0.418141	1.69943	490.328	0.383628	4131.53
2	13	13 A-P2_73	0.0767493	0.40328	0.00336322	0.257475	0.0502125	0.0413919	0.0456272	0.059633	5.14169	0.763427	0.0747337	5.02738	0.0190466	0.0123021	0.0307177	0.601695	0.03984	0.96755	1.04299	1.11887	0.0201463	0.138836	0.30946	1.30134	48.3217	0.0364823	2.78112	13.6518	23.3878	22.7677	0.958449	0.483072	0.0761087	1.32815	1.88666	0.577405	0.572515	0.504794	1067.04	1.25434	0.117132	0.122183	19.9426	1.67502	1018.97	0.421076	6929.3
2	15	15 A-P2_85	0.100365	16.8708	2.97418	0.399492	0.248455	0.244001	0.252117	0.144412	3.45939	0.430345	0.419702	12.7963	0.174679	0.0167142	0.084174	1.68781	9.2671	0.940989	0.873856	1.00539	0.0299796	0.58708	0.0831966	3.57665	44.3582	0.0247969	13.0754	312.323	326.637	72.2246	2.75989	7.86046	0.457077	5.63841	4.75214	0.422492	0.420827	0.353096	835.611	4.9456	0.0230767	0.0225444	20.8218	6.55622	784.603	11.8042	5495.91
2	20	20 A-P2_2	0.0865027	16.1104	0.683177	0.316086	0.207811	0.227094	0.212896	0.0686526	6.9628	1.00609	0.0907162	4.86247	0.0212487	0.0104869	0.0261615	0.483105	3.54096	1.17534	1.15974	1.3277	0.0390756	0.179947	0.101778	0.649695	37.0736	0.0143968	1.49833	15.9121	18.5957	115.676	1.03662	0.55209	0.0496154	0.640249	6.66938	0.477073	0.459447	0.404169	956.381	0.516869	0.0449676	0.046379	1.45271	21.5778	1006.9	0.34165	8367.13
2	21	21 A-P2_14	0.0779028	1.56721	0.410614	0.0437625	0.0321511	0.0261071	0.0323473	0.0604707	1.75315	0.286435	0.0285312	2.90009	0.0047065	0.00161227	0.00853013	0.138568	7.23385	0.291797	0.309431	0.328324	0.0110764	0.00867499	0.0140796	0.320478	28.0557	0.00527195	0.773433	6.97339	8.6243	17.4541	0.77378	1.10633	0.0881597	0.333012	0.130002	0.436891	0.423479	0.41021	253.087	0.301464	0.0116013	0.0148071	3.59388	4.15062	227.207	0.43961	2842.99
2	23	23 A-P2_26	0.0771167	0.74842	0.395514	0.043593	0.0556575	0.0548576	0.0572588	0.0176102	0.567479	0.0929468	0.0279387	2.74407	0.0072331	0.000153875	0.00301169	0.187368	4.50026	0.148336	0.165228	0.192335	0.000437298	0.0880145	0.0163079	0.205595	37.7201	0.0115394	0.477825	2.36838	3.13557	39.8342	1.09694	0.911868	0.0317675	0.204615	0.191057	0.374345	0.367404	0.345241	289.556	0.197645	0.000111638	0.000459239	12.8811	6.58058	268.924	0.129416	1571.96
2	27	27 A-P2_38	0.0792577	1.05355	0.876023	0.0155484	0.0168213	0.0147675	0.0180894	0.0103987	3.33849	0.389013	0.0346368	9.22424	0.0131634	0.00187326	0.00413697	0.431592	4.91538	0.321294	0.365873	0.370351	0.00374565	0.00385147	0.0247759	0.324584	56.8182	0.0259902	0.839848	6.99811	8.35436	44.7048	3.98416	1.2068	0.141952	0.291828	0.0001	0.231782	0.233936	0.217371	373.043	0.31586	0.0185201	0.0207259	3.12586	8.87877	343.444	0.0701341	3660.65
2	30	30 A-P2_50	0.0843111	2.26415	0.930805	0.129708	0.0693435	0.0628874	0.0641283	0.121695	7.91415	0.113069	0.193739	12.247	0.0592405	0.00620554	0.0271506	0.427635	6.54746	0.536341	0.590588	0.65507	0.0325389	0.0465263	0.295974	2.12831	61.1795	0.0382395	4.35116	64.361	82.1644	43.7833	6.72888	3.50474	0.26812	1.86437	0.0001	0.669993	0.643811	0.578785	134.476	2.13689	0.0422121	0.0413059	5.8841	11.5948	111.009	1.49175	688.126
2	31	31 A-P2_62	0.0816286	27.8591	0.652086	0.0955016	0.0811766	0.0824341	0.0870393	0.0250902	3.2546	0.132207	0.0728976	3.24754	0.0204855	0.00209332	0.00707929	0.48907	6.7139	0.485439	0.50924	0.566608	0.0147177	0.0230551	0.0330886	0.0941146	61.4557	0.00925701	0.109903	4.69554	5.8572	29.9867	0.0001	0.85671	0.050294	0.0966878	4.31168	0.29305	0.291653	0.277255	543.933	0.0880539	0.01408	0.0161265	0.367086	1.52883	552.977	0.23589	4964.93
2	34	34 A-P2_74	0.080198	6.00448	0.418561	0.053608	0.0446699	0.0388054	0.0409086	0.0681477	4.57656	0.0620511	0.169734	3.3501	0.0464523	0.00240568	0.0428879	0.152971	9.31081	0.374923	0.410498	0.438752	0.0210499	0.00896951	0.0805459	0.866442	33.4207	0.0491904	2.02957	16.0756	22.1272	10.5036	3.09834	1.75563	0.152716	1.11167	0.0547056	0.384627	0.388126	0.371956	53.8667	1.00906	0.00707898	0.0090448	2.37856	46.0562	44.6004	0.127991	309.081
2	37	37 A-P2_86	0.0803562	4.34154	0.998565	0.0702921	0.0444273	0.0414668	0.0462302	0.196942	1.80397	0.497587	0.0547452	3.73552	0.0142684	0.00648146	0.0206338	0.396178	9.8152	0.54161	0.485798	0.638151	0.0175777	0.0159456	0.0640671	0.371789	60.9535	0.306459	0.67829	6.09382	8.4176	26.5564	0.626286	0.91782	0.0845519	0.252375	1.32566	0.577524	0.570415	0.486602	846.913	0.337967	0.0868797	0.0662765	20.6322	66.6329	747.12	0.433243	7871.89
2	38	38 A-P2_3	0.0774212	0.702118	0.236862	0.040833	0.0232016	0.0209539	0.0270431	0.0137934	1.95721	0.151194	0.0235809	1.52839	0.0114504	0.00120582	0.00110865	0.189315	1.71334	0.341931	0.371081	0.403847	0.00617375	0.0215777	0.0245103	0.201269	35.5552	0.00781239	0.45825	3.19164	4.24059	36.256	0.29724	1.03779	0.0550689	0.216289	0.0001	0.276911	0.278078	0.237331	197.154	0.197603	0.00658518	0.008282	0.552993	2.16353	188.899	0.127622	720.638
2	41	41 A-P2_15	0.0770095	5.73819	1.45635	0.133429	0.13296	0.141217	0.142171	0.0213676	2.36447	0.299352	0.0284255	8.1259	0.00606528	0.00104954	0.00194576	0.251108	17.9554	0.262348	0.297584	0.338292	0.0131985	0.0693311	0.0246054	0.458543	76.1121	0.00700114	1.55182	3.01852	3.97008	82.4488	3.54732	2.48208	0.342716	0.529619	0.0001	0.322569	0.290569	0.303154	385.465	0.563641	0.0199646	0.0186986	17.7732	1.02079	345.279	0.141337	7691.66
2	43	43 A-P2_27	0.0791969	2.18006	0.851151	0.0384633	0.0358934	0.0270563	0.0332632	0.285471	3.10337	0.0403017	0.0623953	5.31312	0.0103666	0.00170939	0.019538	0.222693	11.3992	0.88831	0.953322	1.04225	0.0478812	0.01164	0.0377731	0.488666	53.376	0.0107749	1.21693	19.8006	24.3902	43.3259	1.39718	1.10004	0.149896	0.497342	0.628156	1.56572	1.60333	1.49363	392.097	0.51207	0.0270345	0.0307149	30.5408	1.2971	367.039	0.791892	2190.84
2	45	45 A-P2_39	0.0983485	4.79956	0.975852	0.170138	0.0634981	0.0680421	0.0718846	0.0239913	1.75364	0.302182	0.0254575	6.79997	0.00985796	0.00229648	0.00933125	0.151903	11.1313	0.337606	0.348454	0.375258	0.0155784	0.0490368	0.0303059	0.335441	82.2526	0.0388447	0.632734	15.0881	21.1183	282.23	2.25434	0.578673	0.113482	0.294977	0.838507	0.536983	0.518853	0.50376	328.362	0.359233	0.0312714	0.0332434	7.96294	8.95723	288.703	1.35779	3654.1
2	47	47 A-P2_51	0.0778337	1.13229	0.0839444	0.014871	0.0150445	0.0135121	0.0142445	0.0044371	0.917649	0.0900969	0.0156602	0.439702	0.00551698	0.00186153	0.00621947	0.109	0.722468	0.316796	0.368575	0.392733	0.00188931	0.00230186	0.00984229	0.0360728	23.6368	0.166224	0.0905582	9.93041	15.506	9.81066	0.0001	0.814011	0.11132	0.0377468	0.0001	0.303243	0.294716	0.246774	663.585	0.036062	0.0104085	0.0144859	0.359082	102.267	623.978	0.498956	9282.56
2	49	49 A-P2_63	0.0780544	0.0865723	0.0446581	0.106393	0.0821366	0.0837088	0.0867262	0.029088	2.81033	0.262855	0.0176009	3.33334	0.00259731	0.00144816	0.0172639	0.315907	0.393222	0.718608	0.606822	0.623064	0.00789978	0.111383	0.0644635	0.15659	19.8861	0.0216752	0.207737	23.9759	29.3954	57.4553	0.0429299	0.708287	0.0542065	0.146371	0.200743	1.45454	1.45576	1.31177	489.127	0.147041	0.0169462	0.0193029	0.191284	9.47422	432.292	0.221277	5949.79
2	53	53 A-P2_75	0.076511	2.4879	0.397301	0.0193014	0.0529604	0.0580177	0.0580968	0.0173363	1.64751	0.0262135	0.0388711	1.73253	0.0110243	0.000252291	0.00149358	0.178139	3.35323	0.244146	0.241009	0.29007	0.0123866	0.01676	0.0110755	0.0725253	59.3919	0.00672755	0.195181	3.62179	4.78268	23.0457	0.276746	0.332146	0.0655344	0.101412	0.62562	0.294326	0.306525	0.290318	270.259	0.0949221	0.00803199	0.00809605	3.11625	1.23367	226.802	0.269112	2265.03
2	59	59 A-P2_87	0.085378	6.49602	1.41578	0.0828224	0.0511581	0.0515546	0.0530996	0.0321568	1.89163	0.240723	0.119434	5.54105	0.0411796	0.00496076	0.0189288	0.567649	7.34846	0.331616	0.317719	0.338721	0.0148125	0.0292875	0.09636	0.797071	37.0408	0.0685517	1.57181	68.5823	83.5408	18.3225	2.90484	0.776811	0.148565	0.752288	1.00651	0.576607	0.568045	0.460406	602.939	0.711949	0.0347757	0.037878	39.533	31.6154	570.199	1.07018	4069.24
2	60	60 A-P2_4	0.0770227	6.10007	2.82513	0.127551	0.0871314	0.0824474	0.0891032	0.0670101	5.17008	0.0787346	0.0594942	9.80868	0.0256748	0.00815399	0.00373469	0.353271	4.58839	0.461323	0.362712	0.429396	0.0383343	0.0384099	0.154123	0.56155	70.9006	0.480244	1.08227	13.9158	13.5508	86.1515	0.281033	0.470094	0.052357	0.487037	0.51675	0.555732	0.579541	0.484231	769.531	0.556831	0.324453	0.341093	37.8464	125.751	757.253	0.504245	17059.7
2	61	61 A-P2_16	0.0754656	0.542053	0.290911	0.0128973	0.00780375	0.00817006	0.0104395	0.00625933	0.990989	0.245258	0.015359	2.76724	0.00251565	0.0001	0.0001	0.0893098	3.67359	0.184388	0.185188	0.192773	0.00458714	2.95739e-05	0.00413913	0.167321	19.6465	0.0938405	0.595161	1.48051	1.64105	6.23464	0.669254	1.76854	0.0858047	0.23536	0.0001	0.159221	0.163184	0.165003	69.5297	0.212405	0.0139598	0.0161482	0.923923	37.7019	60.1535	0.113434	504.796
2	63	63 A-P2_28	0.076909	3.12263	0.0176461	0.067168	0.0620684	0.0669428	0.0707371	0.0528696	1.19397	0.00318663	0.0120069	0.104155	0.00259543	0.000255144	0.00608617	0.0853075	0.304389	0.108523	0.115802	0.126148	0.00678588	0.147402	0.0761749	0.0765269	15.2677	0.0910689	0.255837	37.9799	43.975	26.5758	0.0001	0.221792	0.0453261	0.0791772	0.0001	0.26807	0.244448	0.256092	2.69668	0.0796086	0.00918941	0.0090189	1.18483	97.1425	1.76054	0.0802054	5.6788
2	66	66 A-P2_40	0.0848977	2.41892	0.533532	0.0375803	0.0278483	0.0226976	0.02788	0.0133344	1.49804	0.0486483	0.0169101	1.96973	0.012651	0.0001	0.00571157	0.195933	5.6265	0.243081	0.189646	0.345528	0.00845043	0.00721198	0.00691066	0.0868037	43.6719	0.000949204	0.150481	2.39051	2.91122	20.6165	0.0001	0.621745	0.0872234	0.0798113	0.849109	0.188434	0.186236	0.179857	301.265	0.0880329	0.0114657	0.0148952	2.64598	1.28524	246.329	0.185152	3989.31
2	67	67 A-P2_52	0.0800233	1.23186	0.99165	0.359859	0.0380901	0.0326106	0.0437196	0.0124234	2.46644	1.21251	0.0171455	5.26141	0.00288491	0.00226223	0.00827768	0.122737	5.16458	0.270331	0.244519	0.253636	0.0255977	0.0329061	0.0393958	0.125429	62.3933	0.197438	0.171759	2.56496	3.24576	25.0237	0.252307	1.19154	0.0873901	0.130836	0.0001	0.981356	0.991057	0.954754	192.804	0.116658	0.0652793	0.0692244	0.869463	78.2742	172.146	0.0702713	1827.5
2	68	68 A-P2_64	0.0770668	1.1555	0.598076	0.0645776	0.0331068	0.0334373	0.0364542	0.034848	1.57861	0.0653384	0.0228724	1.93007	0.00433511	0.000924309	0.006768	0.190776	3.68493	0.527205	0.535375	0.631686	0.00693706	0.019597	0.0214151	0.149461	51.5624	0.0115805	0.439757	3.22735	3.47736	40.4963	0.4394	0.954597	0.0768356	0.171298	1.03517	0.50786	0.508621	0.500902	333.499	0.168594	0.00480661	0.00428153	2.29321	7.72141	315.26	0.0757317	2443.75
2	69	69 A-P2_76	0.0863844	4.91469	0.0923976	0.012472	0.0178018	0.0172935	0.0198252	0.00836803	1.00389	0.381902	0.030011	1.52233	0.00761587	0.000471479	0.00241563	0.0658807	0.484178	0.14089	0.151347	0.174084	0.00218341	0.000162632	0.0357301	0.0539586	28.0168	0.00931752	0.368565	3.35956	3.99888	8.57981	0.423291	0.579721	0.0675364	0.0637368	4.26583	0.160097	0.178194	0.163968	150.48	0.0560091	0.0744522	0.00176251	0.364778	2.96858	141.109	0.0722722	1569.24
[truncated: 167 more columns]

## Sheet: Reference Standard List
Reference Standard list and number of qualitative MS transitions utilized1
Full Name1	Abbreviation	CAS or TRC ID	Reference Standard	Relative Quantifier	# Transitions	Ionization mode
3-methylxanthine	3-M-Xan	1076-22-8	ü	reference standard	3	-
1,3-dimethyluric acid	13-diM-UA	944-73-0	ü	reference standard	5	-
3-(3-hydroxyphenyl)propanoic acid-5-O-glucuronide	5-OH-PPA-3-OGlcA	D454370	ü	reference standard	3	-
3,4-dihydroxybenzaldehyde	34-diOH-BA	139-85-5	ü	reference standard	5	-
3,4,5-trihydroxybenzaldehyde	345-triOH-Bald	13677-79-7	ü	reference standard	4	-
3,5-dihydroxybenzoic acid	35-diOH-BA	99-10-5	ü	reference standard	5	-
5-hydroxybenzoic acid-3-sulfate	5-OH-BA-3-Sulf	D451710	ü	reference standard	2	-
4-hydroxyhippuric acid	4-OH-HA	2482-25-9	ü	reference standard	3	-
phenyl glucuronide	Bez-OGlcA	17685-05-1	ü	reference standard	3	-
3-hydroxyhippuric acid	3-OH-HA	1637-75-8	ü	reference standard	4	-
3,4-dihydroxybenzaldehyde	34-diOH-Bald	139-85-5	ü	reference standard	3	-
benzoic acid 4-O-sulfate	BA-4-Sulf	S088150	ü	reference standard	5	-
1,7-dimethylxanthine	17-diM-Xan	611-59-6	ü	reference standard	5	-
3-hydroxybenzoic acid	3-OH-BA	99-06-9	ü	reference standard	3	-
4-hydroxybenzoic acid	4-OH-BA	99-96-7	ü	reference standard	2
2,4-dihydroxybenzaldehyde	24-diOH-Bald	95-01-2	ü	reference standard	4	-
cinnamic acid-4-O-glucuronide	CIA-OGlcA	214689-30-2	ü	reference standard	2	-
3-(3-hydroxyphenylpropanoic acid-5-sulfate	5-OH-PPA-3-Sulf	D454375	ü	reference standard	4	-
hippuric acid	HA	495-69-2	ü	reference standard	3	-
3-(2,4-dihydroxyphenyl)propanoic acid	24-diOH-PPA	5631-68-5	ü	reference standard	4	-
3,5-dihydroxy benzaldehyde	35-diOH-Bald	26153-38-8	ü	reference standard	2	-
3-hydroxy-4-methoxyphenylacetic acid	3-OH-4-OCH-PAA	1131-94-8	ü	reference standard	1	-
3-(3,4-dihydroxyphenyl)propanoic acid	34-diOH-PPA	1078-61-1	ü	reference standard	3	-
4-hydroxy-3-methoxyphenylacetic acid	4-OH-3-OCH-PAA	306-08-1	ü	reference standard	1	-
3-methoxyphenylacetic acid-4-sulfate	3-OCH-PAA-4-Sulf	38339-06-9	ü	reference standard	5	-
3-hydroxyphenylacetic acid	3-OH-PAA	621-37-4	ü	reference standard	3	-
3,4-dihydroxybenzoic acid	24-diOH-BA	89-86-1	ü	reference standard	4	-
2,3-dihydroxybenzoic acid	23-diOH-BA	303-38-8	ü	reference standard	2	-
2,5-dihydroxybenzoic acid	25-diOH-BA	490-79-9	ü	reference standard	3	-
3-(4-hydroxyphenyl)propanoic acid-3-sulfate	4-OH-PPA-3-Sulf	1187945-70-5	ü	reference standard	4	-
3-hydroxybenzaldehyde	3-OH-Bald	100-83-4	ü	reference standard	3	-
4-hydroxybenzaldehyde	4-OH-Bald	123-08-0	ü	reference standard	3	-
3-hydroxyphenylethanol-4-O-glucuronide	3-OH-PEtOH-4-OGlcA	H977025	ü	reference standard	3	-
3,4-dimethoxybenzyl alcohol	34-diOCH-Balc	93-03-8	ü	reference standard	3	-
1-methoxybenzene-2-O-glucuronide	1-OCH-Bz-2-OGlcA	111897-99-5	ü	reference standard	3	-
3-methoxy-cinnamic acid-4-O glucuronide	3-OCH-CIA-4-OGlcA	1093679-70-9	ü	reference standard	5	-
4-hydroxy-3-methoxybenzoic acid	4-OH-3-OCH-BA	121-34-6	ü	reference standard	2	-
N-benzoylglutamic acid	N-Benzyglut-A	6094-36-6	ü	reference standard	4	-
4-hydroxycinnamic acid-3-O-glucuronide	4-OH-CIA-3-OGlcA	1093679-73-2	ü	reference standard	4	-
5-(3',4'-Dihydroxyphenyl)-gamma-valerolactone	34-diOH-phenyl-g-Val	191666-22-5	ü	reference standard	5	-
5-(3-hydroxyphenyl)-gamma-valerolactone-4-sulfate	3-OH-phenyl-g-Val-4-Sulf	D454570	ü	reference standard	4	-
3-(3-methoxyphenyl)propanoic acid-4-O-glucuronide	3-OCH-PPA-4-OGlcA	86321-28-0	ü	reference standard	5	-
3-caffeoylquinic acid	3-CQA	327-97-9	ü	reference standard	5	-
4-methoxycinnamic acid-3-O-glucuronide	4-OCH-CIA-3-OGlcA	1065272-10-7	ü	reference standard	5	-
3-(4-methoxyphenyl)propanoic acid-3-O-glucuronide	4-OCH-PPA-3-OGlcA	1187945-72-7	ü	reference standard	5	-
3-methoxycinnamic acid-4-sulfate	3-OCH-CIA-4-Sulf	F308920	ü	reference standard	5	-
3-(3-hydroxyphenyl)propanoic acid	3-OH-PPA	621-54-5	ü	reference standard	2	-
3-(4-hydroxyphenyl)propanoic acid	4-OH-PPA	501-97-3	ü	reference standard	3	-
3-methylhippuric acid	3-M-HA	27115-49-7	ü	reference standard	3	-
4-hydroxycinnamic acid	4-OH-CIA	501-98-4	ü	reference standard	3	-
4-hydroxy-3-methoxybenzaldehyde	4-OH-3-OCH-Bald	121-33-5	ü	reference standard	5	-
3-(4-methoxyphenyl)propanoic acid-sulfate	4-OCH-PPA-3-Sulf	D448945	ü	reference standard	3	-
3-(3-methoxy-4-hydroxyphenyl)propanoic acid	4-OH-3-OCH-PPA	1135-23-5	ü	reference standard	5	-
3-(3-hydroxy-4-methoxyphenyl)propanoic acid	3-OH-4-OCH-PPA	1135-15-5	ü	reference standard	3	-
2,6-dihydroxybenzoic acid	26-diOH-BA	303-07-1	ü	reference standard	3	-
polydatin	Polydatin	27208-80-6	ü	reference standard	2	-
oxyresveratrol	Oxy-res	29700-22-9	ü	reference standard	5	-
isorhamnetin 3-rutinoside	Isor-3-rut	604-80-8	ü	reference standard	2	-
naringenin-7-O-glucoside	Narin-7-gluc	529-55-5	ü	reference standard	2	-
rosmarinic acid	Rosm-A	20283-92-5	ü	reference standard	3	-
quercetin-3-O-glucuronide	Que-3-OGlcA	22688-79-5	ü	reference standard	4	-
secoisolariciresinol	si-lariciresinol	29388-59-8	ü	reference standard	4	-
quercetin	Que	117-39-5	ü	reference standard	4	-
naringenin	Narin	480-41-1	ü	reference standard	4	-
kaempferol	Kae	520-18-3	ü	reference standard	5	-
dihydroxyphenylacetic acid	diOH-PAA	x	x	3-(2,4-dihydroxyphenyl)propanoic acid	2	-
hydroxybenzoic acid-sulfate isomer 1	OH-BA-Sulf_IS1	x	x	5-hydroxybenzoic acid 3-sulfate	2	-
hydroxybenzoic acid-sulfate isomer 2	OH-BA-Sulf_IS2	x	x	5-hydroxybenzoic acid 3-sulfate	2	-
hydroxyphenyl-gamma-valerolactone-O-glucuronide	OH-phenyl-g-Val-OGlcA	x	x	5-(3-hydroxyphenyl)-gamma-valerolactone-4-sulfate	2	-
methoxyphenylacetic acid-sulfate isomer 1	OCH-PAA-Sulf_IS1	x	x	3-methoxyphenylacetic acid-4-sulfate	5	-
methoxyphenylacetic acid-sulfate isomer 2	OCH-PAA-Sulf_IS2	x	x	3-methoxyphenylacetic acid-4-sulfate	5	-
3-(hydroxyphenyl)propanoic acid-O-glucuronide	OH-PPA-OGlcA	x	x	3-(3-hydroxyphenyl)propanoic acid-5-O-glucuronide	3	-
3-methoxybenzoic-acid-4-sulfate	3-OCH-BA-4-Sulf	x	x	4-hydroxy-3-methoxybenzoic acid	3	-
4-methoxybenzoic acid-3-sulfate	4-OCH-BA-3-Sulf	x	x	4-hydroxy-3-methoxybenzoic acid	3	-
pyrogallol-O-sulfate isomer 2	OH-Bz-Sulf_IS2	x	x	1-methoxybenzene-2-O-glucuronide	2	-
hydroxy-methoxyphenylacetic acid-O-glucuronide	OCH-PAA-OGlcA	x	x	1-methoxybenzene-2-O-glucuronide	2	-
pyrogallol-O-sulfate isomer 1	OH-Bz-Sulf_IS1	x	x	1-methoxybenzene-2-O-glucuronide	2	-
methoxyphenylacetic acid-sulfate isomer 3	OCH-PAA-Sulf_IS3	x	x	3-methoxyphenylacetic acid-4-sulfate	5	-
methoxycinnamic acid-O glucuronide isomer 1	OCH-CIA-OGlcA_IS1	x	x	3-methoxy-cinnamic acid-4-O glucuronide	5	-
5-(hydroxyphenyl)-gamma-valerolactone-O-sulfate	Val-M7-O-sulf	x	x	5-(3-hydroxyphenyl)-gamma-valerolactone-4-sulfate	2	-
methoxycinnamic acid-O-glucuronide isomer 2	OCH-CIA-OGlcA_IS2	x	x	3-methoxy-cinnamic acid-4-O glucuronide	5	-
hydroxyhippuric acid isomer 1	OH-HA_IS1	x	x	4-hydroxyhippuric acid	3	-
hydroxyhippuric acid isomer 2	OH-HA_IS2	x	x	4-hydroxyhippuric acid	3	-
resorcinol-O-glucuronide isomer 1	Res-OGlcA_IS1	x	x	1-methoxybenzene-2-O-glucuronide	3	-
quercetin glucuronide	Que-3-Ogluc	x	x	quercetin-3-O-glucuronide	3	-
resorcinol-sulfate	Res-Sulf	x	x	1-methoxybenzene-2-O-glucuronide	2	-
dihydrogenistein	Dihydrogenistein	x	x	quercetin-3-O-glucuronide	5	-
naringenin-O-glucuronide	Narin-OGlcA	x	x	Naringenin-7-O-glucoside	5	-
resorcinol-O-glucuronide isomer 2	Res-OGlcA_IS2	x	x	1-methoxybenzene-2-O-glucuronide	3	-
quercetin glucuronide	Que-OGlcA	x	x	quercetin-3-O-glucuronide	2	-
naringenin-sulfate	Narin-Sulf	x	x	Naringenin-7-O-glucoside	3	-
methoxycinnamic acid-O-Glucuronide	OCH-CIA-OGlcA	x	x	3-methoxy-cinnamic acid-4-O glucuronide	2	-
myricetin-O-glucuronide	Myr-OGlcA	x	x	quercetin-3-O-glucuronide	4	-
norepinephrine	NorEp	51-41-2	ü	reference standard	3	+
1-methyl-3-pyridiniumcarboxylic acid	1-OCH-3NH2-PyrA	535-83-1	ü	reference standard	4	+
dopamine 4-sulfate	Dop-4-Sulf	38339-02-5	ü	reference standard	2	+
riboflavin	Riboflavin	83-88-5	ü	reference standard	5	+
3,4,5-trimethoxybenzaldehyde	345-triOCH-Bald	86-81-7	ü	reference standard	4	+
3,4,5-trimethoxybenzaldehyde isomer	triOCH-Bald_IS	x	x	3,4,5-trimethoxybenzaldehyde	3	+
enterolactone	Enterolactone	x	x	riboflavin	4	+
cyanidin-3-glucuronide	Cya-OGlcA	x	x	riboflavin	3	+
malvidin-3-glucoside	Mal-Ogluc	x	x	riboflavin	1	+
cyanidin sulfate	Cya-Sulf	x	x	riboflavin	1	+
malvidin-3-glucuronide	Mal-OGlcA	x	x	riboflavin	1	+
creatinine	Creatinine	x	x	1-methyl-3-pyridiniumcarboxylic acid	2	+
1Ordered by retention time within ionization mode (+ or -)
TRC-Toronto Research Chemicals (Toronto, ON, Canada)
