# Supplementary material for: Almond intake alters the acute plasma dihydroxy-octadecenoic acid (DiHOME) response to eccentric exercise
Source: Front Nutr. 2023 Jan 9;9:1042719. doi: 10.3389/fnut.2022.1042719 (PMC9868138; doi:10.3389/fnut.2022.1042719)
Supplement: Supplementary Data Sheet 2 — Identified oxylipins. [file Data_Sheet_2.xlsx]

## Sheet: Plasma Oxylipin Data
Oxylipin (ng/ml)	1A	1B	1C	1D	1E	1F	1G	2A	2B	2C	2D	2E	2F	2G	3A	3B	3C	3D	3E	3F	3G	4A	4B	4C	4D	4E	4F	4G	5A	5B	5C	5D	5E	5F	5G	6A	6B	6C	6D	6E	6F	6G	7A	7B	7C	7D	7E	7F	7G
10-HDoHE	0.122082	0.0602639	0.0573803	0.0324313	0.0967247	0.0969466	0.025219	0.030174	0.050099	0.0486257	0.0316245	0.0200798	0.0189616	0.0575687	0.00924475	0.0122921	0.0122825	0.0351362	0.0554901	0.02176	0.004118	0.0281608	0.0377954	0.064757	0.0783623	0.0312999	0.0627534	0.11201	0.027111	0.0475177	0.0503371	0	0.00884703	0.0366059	0	0.0884103	0.102843	0.00426389	0.0111734	0.155975	0.00781464	0.0420618	0.0242058	0.0343923	0.100984	0.122537	0.0957349	0.0433347	0.0357636
11,12-diHETrE	0.226791	0.199874	0.236887	0.214385	0.348758	0.129016	0.288836	0.290522	0.225483	0.223863	0.194523	0.337337	0.217684	0.374355	0.241668	0.170264	0.200066	0.169814	0.192717	0.169898	0.253377	0.218896	0.143719	0.399844	0.283551	0.487001	0.269184	0.275975	0.18075	0.112274	0.194211	0.136239	0.154055	0.155069	0.282094	0.117223	0.253353	0.105075	0.121812	0.169532	0.0953869	0.21811	0.337834	0.254499	0.276155	0.23051	0.23099	0.234331	0.323221
11-HDoHE	0.150768	0.0913557	0.217121	0.079772	0.221254	0.163713	0.107061	0.149286	0.156035	0.0575525	0.146857	0.159262	0.177744	0.0840372	0.127984	0.060018	0.0930654	0.0449724	0.165729	0.110774	0.185003	0.0485759	0.163335	0.0994781	0.0884883	0.131884	0.14054	0.03715	0	0.0836893	0.0630954	0.079976	0.0401386	0.0686983	0.128578	0.00011144	0.0452699	0.145681	0.0410498	0.0805819	0.176221	0.201284	0.0516065	0.0876305	0.147193	0.2397	0.16895	0.204799	0.116113
11-HEPE	0.0335369	0.0717337	0.0215807	0.0404445	0.0742591	0.0702939	0.0497163	0.0559046	0.0843911	0.0599232	0.0442981	0.038988	0.00350744	0.0418326	0.0322148	0.0213083	0.0378578	0	0.0810798	0	0.0534607	0.0340468	0.02894	0.0390462	0.0411284	0.0352663	0.107085	0.0620576	0.0482238	0.0591098	0.0400822	0.0451278	0.0122052	0.0470504	0.00963287	0.055183	0.138578	0.0418998	0.019988	0.0085081	0.0140198	0.0379232	0.043964	0.043757	0.017952	0.0283773	0.0674805	0.0197528	0.0212567
11-HETE	0.137403	0.142579	0.113233	0.155975	0.10859	0.11769	0.133893	0.0773125	0.0963887	0.0988782	0.0814097	0.106371	0.0788482	0.154373	0.102849	0.0772406	0.103809	0.0988242	0.106017	0.0434241	0.155603	0.0502885	0.119448	0.18832	0.0842831	0.0674325	0.116869	0.115039	0.0859628	0.0842412	0.0626575	0.0839412	0.115573	0.117487	0.075147	0.126209	0.104307	0.0351086	0.0696221	0.164829	0.0907019	0.127666	0.192268	0.11778	0.145231	0.0716977	0.174241	0.0905699	0.136029
12,13-diHOME	2.24649	1.85981	2.69874	1.36545	1.412	2.06533	2.17427	1.57367	1.94715	3.34457	2.6862	1.61092	0.964667	1.81524	1.87882	2.25291	6.26335	1.31368	0.896101	0.54042	1.77966	0.747391	0.768506	1.77211	1.47762	0.995801	1.05723	0.976005	1.38536	1.14217	3.22573	0.677744	1.38644	1.5832	0.938872	0.715777	1.58368	3.02675	1.07259	1.69628	1.43461	1.33677	2.05921	6.57469	9.24295	2.07493	3.19628	1.20918	1.83533
12-HEPE	0.0590066	0.0344607	0.0567109	0	0.0360192	0.0596155	0.0525447	0.0197217	0.075075	0.0726575	0.0857169	0.0414169	0.0366095	0.0824595	0.0275723	0.0573713	0.0230612	0.0336323	0.0177217	0.00769766	0	0.0112436	0.0366689	0.0258122	0.0121242	0.00132616	0.0717097	6.06359e-08	0.00200498	4.59868e-08	0.0142454	0	0.00189328	0.00592592	0.0170666	0.0218338	0.0516077	0.0341248	0.0590588	0.0356893	0.0166455	0.0432454	0.0317139	2.47253e-05	0.0943731	0.0674505	0.0776185	0.0214277	0.0743371
12-HETE	0.463245	1.23593	0.539316	0.726275	0.393023	0.832813	1.3144	0.444613	1.13413	0.279196	0.309784	0.555687	0.522064	1.06347	0.121998	0.426167	0.324463	0.572807	0.365465	0.348602	0.25186	0.153059	0.470876	0.396827	0.139922	0.592717	0.507864	0.220714	0.158986	0.297049	0.446923	0.190798	0.357379	0.368482	0.235945	0.745111	0.406005	0.131956	0.624235	0.156587	0.858128	0.981044	0.610018	0.360774	1.22226	0.269838	1.097	0.47105	0.635513
12-HHTrE	0.129112	0.13928	0.202639	0.155225	0.119154	0.272058	0.398866	0.0934313	0.146671	0.0963707	0.0978104	0.239916	0.157642	0.32057	0.089976	0.0357996	0.116299	0.0452999	0.14123	0.114937	0.165489	0.0436431	0.0203953	0.0872885	0.0739892	0.074907	0.271038	0.301236	0.127582	0.0581194	0.124661	0.273311	0.150576	0.206659	0.138806	0.261926	0.126491	0.147612	0.189262	0.136047	0.0994961	0.689262	0.141512	0.180978	0.549688	0.0953149	0.0861128	0.0817696	0.140354
13-HDoHE	0.266737	0.08988	0.104631	0.0334427	0.116077	0.0720456	0.104547	0.0770006	0.195573	0.0829034	0.0734853	0.139094	0.0865087	0.0960228	0.0682603	0.102747	0.0821836	0.305543	0.107576	0.143269	0.0979844	0.031943	0.120918	0.170834	0.110672	0.111824	0.12784	0.115549	0.103287	0.0966887	0.0567786	0.0872226	0.126179	0.229328	0.126599	0.206011	0.189868	0.139232	0.147504	0.117481	0.26772	0.146227	0.0675225	0.0897361	0.0980084	0.0722076	0.119592	0.15874	0.156761
13-HODE	3.4207	2.45723	3.51332	1.98482	1.63467	3.56365	3.04721	2.30156	2.33299	3.58182	4.0129	2.03581	1.221	2.06245	2.95681	5.46059	7.87942	1.15795	1.28056	0.716377	2.75147	1.29436	2.18884	3.75513	2.1189	2.3012	2.84595	2.30516	2.28902	1.37157	3.2898	1.09466	1.71206	2.49364	1.34925	1.22921	2.6045	3.08182	1.44439	3.53875	2.83107	1.84763	2.43791	6.08278	8.21476	3.0063	4.76281	1.70684	1.85657
13-HOTrE	0.677325	0.154973	0.536755	0.262927	0.25123	0.198044	0.343041	0.308338	0.160288	0.119352	0.862687	0.104733	0.156473	0.165837	0.194181	0.552669	0.193011	0.196539	0.135741	0.156863	0.0613737	0.253293	0.434883	0.607199	0.563443	0.142837	0.313293	0.130258	0.126809	0.0711398	0.330414	0.160786	0.15009	0.167325	0.177049	0.193995	0.253143	0.0497055	0.184589	0.202274	0.244685	0.124547	0.229112	0.768086	0.494835	0.309682	0.224967	0.271518	0.247924
13-HOTrE(y)	0.316587	0.255093	0.113185	0.156875	0.280468	0.388974	0.178194	0.274157	0.106257	0.34036	0.344523	0.394445	0.227145	0.28036	0.268248	0.528926	0.215147	0.405753	0.31994	0.313149	0.201494	0.324703	0.445369	0.378062	0.170156	0.208326	0.336725	0.134481	0.293083	0.235633	0.136353	0.176005	0.249124	0.59985	0.415603	0.382849	0.160354	0.210006	0.355981	0.273797	0.511956	0.111554	0.339796	0.394919	0.157235	0.412981	0.382927	0.141848	0.243935
13-oxoODE	0.583899	0.234409	0.241446	0.410972	0.322891	0.638992	0.518446	0.344817	0.654229	0.176905	0.51997	0.360618	0.24937	0.177792	0.859808	0.690702	0.732993	0.480144	0.258254	0.3882	0.539046	0.295189	0.441902	0.42958	0.795741	0.636173	0.676725	0.772226	0.399802	0.419166	0.338776	0.313383	0.479004	0.438596	0.183719	0.416305	0.344343	0.341986	0.159472	0.523059	0.218242	0.437229	0.640912	0.793461	0.596239	0.425597	0.620396	0.174355	0.610198
14,15-diHETrE	0.196401	0.134865	0.182693	0.168266	0.135195	0.254661	0.170108	0.193203	0.205063	0.184337	0.17159	0.200324	0.16183	0.236707	0.168674	0.146539	0.179028	0.151482	0.137043	0.128662	0.175219	0.185363	0.261782	0.250684	0.153833	0.211698	0.260966	0.174967	0.185849	0.153239	0.165045	0.112555	0.13823	0.190108	0.104325	0.141068	0.1709	0.0896521	0.131104	0.241596	0.150882	0.1291	0.223233	0.218254	0.300936	0.239604	0.254451	0.185219	0.246269
14-HDoHE	0.102016	0.107319	0.110564	0.0448764	0.243467	0.295555	0.193527	0.0956689	0.0805159	0.113407	0.0597055	0.0691662	0.134367	0.227762	0.0373425	0.0142537	0.0351578	0.0152585	0.0360396	0.0446353	0.0164253	0.0367696	0.0239514	0.0891602	0.0930534	0.0238572	0.222004	0.0449574	0.065213	0.0374979	0.0561518	0.0194733	0.00853209	0.0464121	0.0320696	0.186227	0.236257	0.0768746	0.21246	0.247349	0.0702759	0.169172	0.398398	0.118668	0.110228	0.0191146	0.239826	0.129592	0.197265
15d PGD2	0.0787702	0.0555789	0.126095	0.0616617	0.0712597	0.0725015	0.060186	0.036907	0.115357	0.0189826	0.0351668	0.0109916	0.0591632	0.0531326	0.0151626	0.157349	0.171488	0.0817397	0.118314	0.0941932	0.0285567	0.25231	0.113635	0.0593713	0.132597	0.0643491	0.0633713	0.16195	0.0330492	0.070072	0.125849	0.0897181	0.0858908	0.0454739	0.105897	0.104787	0.10243	0.0296227	0.0782723	0.059805	0.0330162	0.00853089	0.00678464	0.0617277	0.0737253	0.120762	0.13799	0.0902639	0.148536
15-HEPE	0.0739052	0.331548	0.213239	0.090054	0.253641	0.0671686	0.236095	0.189502	0.215747	0.200804	0.105123	0.215177	0.182436	0.105369	0.420852	0.356137	0.0766527	0.107349	0.115213	0.142753	0.369634	0.131998	0.246185	0.143137	0.143089	0.154307	0.159622	0.191704	0.121764	0.188332	0.126257	0.171758	0.108584	0.1788	0.105711	0.128362	0.152627	0.0453827	0.146959	0.194163	0.0687762	0.184283	0.138668	0.366515	0.0724535	0.130234	0.102741	0.183941	0.19213
15-HETE	0.493239	0.422166	0.383899	0.297876	0.278446	0.456671	0.32183	0.365183	0.41907	0.227097	0.233599	0.413833	0.309088	0.318416	0.481218	0.368068	0.386509	0.260588	0.205543	0.125165	0.547043	0.327127	0.598974	0.428188	0.409664	0.329778	0.580462	0.466587	0.392142	0.344865	0.424091	0.219958	0.352675	0.346461	0.271566	0.270912	0.430294	0.226161	0.184961	0.411698	0.26997	0.374979	0.433065	0.366185	0.372424	0.47114	0.505813	0.305957	0.374211
15-HETrE	0.190366	0.134877	0.0878224	0.0363383	0.0885183	0.0380894	0.0691842	0.0576665	0.0662268	0.142573	0.0338356	0.136581	0.0335309	0.0254037	0.169748	0.0344967	0.0423257	0.0646971	0.0296437	0.0290126	0.104643	0.106323	0.128194	0.0860768	0.180624	0.177415	0.179634	0.0860348	0.0413089	0.0598188	0.070042	0.0303029	0.0778164	0.0323815	0.0492729	0.0974925	0.0623455	0.0313695	0.0794661	0.144259	0.154667	0.170798	0.0712118	0.130534	0.143929	0.0854589	0.164337	0.0930534	0.164253
15k PGE2	0.429994	0.205897	0.123041	0.10105	0.231398	0.176911	0.227708	0.261572	0.133815	0.15081	0.0665087	0.112711	0.177451	0.228668	0.0408296	0.13123	0.109556	0.104199	0.0242819	0.0774145	0.0206539	0.0583953	0.123617	0.0416635	0.0828794	0.183719	0.123767	0.0817516	0.0634673	0.0439862	0.124253	0.122226	0.075033	0.0395207	0.0714697	0.150402	0.0299322	0.146017	0.17168	0.051096	0.0934973	0.0724235	0.0583779	0.201824	0.341458	0.134763	0.16868	0.146503	0.094829
15-oxoETE	0.0567954	0.0770366	0.120594	0.105315	0.080138	0.153527	0.157924	0.0359496	0.193965	0.0372454	0.132825	0.131002	0.0857229	0.0441272	0.149484	0.0946671	0.0464205	0.114997	0.172436	0.194355	0.106287	0.228722	0.102591	0.113677	0.114589	0.0777145	0.238374	0.0678704	0.156683	0.139826	0.0845051	0.0455339	0.115927	0.074757	0.114037	0.0984703	0.0516485	0.0911518	0.133641	0.262603	0.166197	0.0765687	0.105015	0.0214907	0.124793	0.142328	0.171704	0.0717337	0.19805
15R-LXA4	0.225081	0.0634433	0.108884	0.128152	0.111434	0.0248602	0.0132531	0.196833	0.130456	0.184649	0.0946731	0.112669	0.0768326	0.0864007	0.0924535	0.0965447	0.170864	0.064913	0.128314	0.146539	0.108674	0.172585	0.0986203	0.0993281	0.156005	0.0348608	0.069832	0.0715477	0.0493563	0.0274691	0.0495303	0.0664607	0.0537301	0.0980384	0.0792981	0.0740132	0.26883	0.0363683	0.119706	0.147241	0.22979	0.158476	0.214247	0.0543563	0.0757588	0.0927235	0.109088	0.0533431	0.04279
16-HDoHE	0.0558494	0.0529826	0.0657109	0.0373125	0.0479682	0.0945831	0.0572813	0.0557367	0.0788122	0.0624175	0.0314055	0.0724415	0.0369592	0.0609298	0.0655009	0.0437834	0.0366713	0.0252867	0.0304187	0.079874	0.0635753	0.023916	0.0631314	0.0973725	0.0907918	0.0168362	0.0789082	0.0692382	0.014793	0.0376773	0.0132789	0.02688	0.0389064	0.0284667	0.00957888	0.0818956	0.0473815	0.033802	0.0734433	0.0266611	0.0547313	0.0468872	0.0895681	0.0205117	0.0792861	0.0307295	0.0533233	0.0423215	0.0662088
16-HETE	0.27973	0.217001	0.0411872	0.13901	0.246539	0.131464	0.328962	0.339334	0.278446	0.259994	0.313101	0.246875	0.120726	0.238506	0.127744	0.225801	0.368758	0.134061	0.118404	0.145039	0.270492	0.164973	0.244403	0.288386	0.257522	0.184031	0.277427	0.280234	0.211146	0.151302	0.161386	0.0962028	0.075039	0.218764	0.0779484	0.2403	0.256047	0.137726	0.161242	0.222513	0.154709	0.32216	0.135723	0.192639	0.236221	0.0808698	0.193413	0.35156	0.236911
17-HDoHE	0.276461	0.198518	0.186821	0.21189	0.52961	0.770306	0.186497	1.70426	0.818536	0.188056	0.368878	1.25483	0.186239	0.765567	0.197696	0.00732993	0.203317	0.0622975	0.315543	0.131788	0.244949	0.0772945	1.17528	0.423035	0.274541	0.468116	0.677504	0.554607	0	0.161554	0.143155	0.0254601	0.0742472	0.466023	0.0386749	0.319532	0.611578	0.151884	0.274721	0.337534	0.021808	0.413419	0.417331	0.129718	0.392789	0.283101	0.149718	0.0454883	0.293755
18-HEPE	0.184289	0.141296	0.118626	0.0726935	0.135657	0.178788	0.0497031	0.146857	0.209262	0.151188	0.0560456	0.0633173	0.0674025	0.102238	0.0875885	0.0657828	0.0454859	0.114247	0.0403071	0.0718356	0.108014	0.0373743	0.107445	0.095021	0.0726695	0.0902939	0.0446659	0.111824	0.0704739	0.102148	0.0103341	0.0714037	0.0822136	0.00313407	0.114757	0.0313389	0.0766107	0.0653329	0.0841632	0.157319	0.0518818	0.147199	0.154919	0.034192	0.0467085	0.0755789	0.0547319	0.080108	0.0513383
19,20-DiHDPA	0.381884	0.525105	0.410342	0.523245	0.548452	0.760588	0.866707	0.434757	1.04979	0.459754	0.625735	0.634253	0.465885	0.824475	0.618356	0.457522	0.54796	0.739052	0.567852	0.399238	0.69826	0.742591	0.829334	0.876485	0.74811	0.669346	0.817996	0.721056	0.24222	0.270768	0.366617	0.228452	0.210672	0.366605	0.204409	0.344997	0.647451	0.300978	0.360888	0.746371	0.34132	0.661848	0.487169	0.485153	0.549856	0.677085	0.51892	0.377522	0.536899
20cooh AA	4.95201	5.15897	5.30852	5.82999	5.28494	7.5153	6.43311	4.90282	9.08158	4.5033	5.51644	5.66707	5.67091	8.17277	3.70864	2.74181	2.24709	5.4009	4.29088	3.42783	5.22178	8.36173	8.76185	7.33833	6.4829	10.2442	9.16977	7.32094	2.34163	3.18296	3.57355	2.71716	2.57241	3.58578	2.62496	3.94889	6.43911	3.26473	3.82238	6.22376	5.28242	6.60888	12.2004	10.2118	12.4697	12.4727	11.1476	8.37912	9.60168
20-HDoHE	0.173203	0.175825	0.116659	0.154607	0.0895201	0.222058	0.22048	0.311068	0.158344	0.0575357	0.0287714	0.150216	0.0752729	0.322717	0.138584	0.0451398	0.154127	0.0592064	0.0887822	0.0989922	0.0593359	0.0465927	0.14856	0.263989	0.132322	0.180726	0.104655	0.151296	0.10994	0.0573689	0.0129598	0.0576785	0.0513833	0.0432801	0.00586221	0.115267	0.129106	0.0610018	0.197504	0.163221	0.203011	0.0885603	0.0795021	0.103227	0.117798	0.100108	0.238554	0.085099	0.152927
20oh PGF2a	8.31914	9.40552	8.60768	10.2004	9.77804	11.2975	8.63527	8.0012	7.65387	5.10882	7.15777	11.054	7.68206	7.71686	5.75453	6.95981	5.53515	8.04199	7.58068	0.927475	6.79904	12.4955	12.3413	10.0504	9.24055	7.85003	10.0702	10.7313	17.1104	19.8842	16.5009	15.5705	16.2136	19.2334	21.9184	10.6407	8.27654	5.2027	8.56509	10.8968	8.64007	10.1038	9.57888	9.76485	8.47451	10.9424	11.4505	7.47091	9.07918
4-HDoHE	0.0870666	0.0722436	0.0397103	0.0322951	0.132472	0.106317	0.128518	0.0404247	0.0729034	0.0255909	0.055922	0.0355549	0.0507205	0.0685183	0.0582052	0.0396383	0.0496383	0.0731374	0.04621	0.0443029	0.0406077	0.0522448	0.0905159	0.123077	0.0893941	0.0859928	0.0669646	0.138644	0.0265891	0.089934	0.00904919	0.00570528	0.0245351	0.161404	0.000764907	0.0830714	0.131512	0.0889802	0.10198	0.0959808	0.148338	0.138134	0.0780864	0.0721656	0.18805	0.079946	0.117409	0.0608458	0.0788362
5,15-diHETE	0.0247457	0.0274037	0.0775045	0.0678044	0.0844271	0.0866647	0.0817936	0.0206959	0.0440456	0.103977	0.0373521	0.0138446	0.00426491	0.000778704	0.0437457	0.0632693	0.0210426	0.0770126	0.0400516	0.0237193	0.0452537	0.0525045	0.05888	0.0486809	0	0.00925075	0.0847031	0.0786503	0.0185621	0.0706539	0.045045	0.0739952	0.0855909	0.0330786	0.0256035	8.07139e-09	0.0368692	0.00112214	0.0234079	0.0719616	0.0796641	0.06015	0.0744511	0.0578536	0.0440762	0.00613077	0.0694181	0.0325543	0.0464913
5,6-diHETrE	0.188596	0.142885	0.221164	0.242567	0.122531	0.260528	0.129778	0.26048	0.285375	0.131806	0.165357	0.175315	0.236209	0.306605	0.286191	0.273887	0.23949	0.221476	0.312196	0.205981	0.424169	0.263473	0.333629	0.219952	0.182579	0.106191	0.170828	0.110564	0.255549	0.149082	0.204979	0.20901	0.231248	0.212196	0.198812	0.254577	0.360078	0.202573	0.201344	0.327546	0.217972	0.327091	0.280396	0.187475	0.225921	0.318632	0.155423	0.205831	0.183971
5-HEPE	0.0300918	0.170588	0.0469244	0.00281926	0.166965	0.174355	0.00209382	0.0235141	0.0992681	0.0251368	0.0140984	0.0667067	0.0547421	0.0173845	0.0232496	0	0.038033	0.0124817	0	0	0.0273251	0.00732454	0.151002	0.195579	0.0406983	0.01315	0.0219286	0.0515117	0	0.00442561	0	0	0.0059835	0.0250882	0	0.0907199	0.0411266	0.0667606	0.0501356	0.153653	0.206851	0.0845171	0.0114577	0.0137109	0.0338512	0	0	0.00526167	0
5-HETE	0.395291	0.592621	0.393017	0.339802	0.380894	0.817157	0.363143	0.289832	0.539616	0.169628	0.243263	0.326077	0.357786	0.304667	0.419376	0.291302	0.436455	0.40069	0.408266	0.19165	0.530582	0.267804	0.615957	0.822615	0.295927	0.473281	0.509844	0.365771	0.327696	0.379472	0.341278	0.220324	0.122819	0.54237	0.124913	0.316011	0.55787	0.228902	0.368968	0.591848	0.282723	0.552525	0.403989	0.484919	0.661308	0.531074	0.681704	0.417972	0.32952
5-oxoETE	0.0721596	0.0877445	0.0517067	0.0655429	0.0536347	0.065207	0.0852909	0.0812477	0.0374307	0.0333437	0.0121644	0.0970846	0.0362448	0.0657888	0.169244	0.10195	0.0269208	0.0956689	0.0623695	0.0866107	0.114349	0.0518764	0.145639	0.140126	0.0454517	0.0819076	0.0435159	0.058045	0.030243	0.0811398	0.0502693	0.0330774	0.0852549	0.0975465	0.0843191	0.0723275	0.113929	0.0456509	0.201206	0.0914097	0.0485999	0.120636	0.0569262	0.0732154	0.146029	0.085201	0.0283311	0.0944811	0.0561836
7-HDoHE	0.0258236	0.0365069	0.0481926	0.0366131	0.0362747	0.0314547	0.0523809	0.0277792	0.0157385	0.0220324	0.0230564	0	0.0492202	0.0211362	0.0568764	0.0435147	0.0428224	0.0110186	0.0534187	0.0364313	0.0100786	0.0269364	0.0162543	0.0657229	0.0403269	0.0414907	0.0352843	0.0456263	0.0196443	0.00844631	0.0340912	0.0298584	0.017246	0.0120858	0.0288032	0	0.0856089	0.0241518	0.0262244	0.0474697	0.0513401	0.108488	0.0610918	0.00874805	0.0681764	0.0330708	0.00885543	0.0543329	0.0199946
8,15-diHETE	0.090084	0.0678284	0.0954229	0.0421062	0.053901	0.0562663	0.121122	0.113143	0.102256	0.146149	0.0346401	0.0531062	0.127049	0.181074	0.113743	0.0291818	0.0789442	0.125609	0.0556449	0.0517708	0.0842232	0.0708758	0.00807438	0.135129	0.0255369	0.0424175	0.110276	0.0533347	0.0860768	0.0605699	0.0453215	0.0627774	0.115765	0.106515	0.153545	0.0258386	0.0713797	0.0669706	0.0631074	0.0594427	0.0441668	0.0513407	0.0721296	0.0455795	0.0505429	0.0336695	0.0608338	0.174553	0.14808
8,9-diHETrE	0.0754229	0.0772705	0.122478	0.120084	0.0533665	0.0894121	0.0853089	0.0663227	0.0840852	0.104067	0.0771326	0.0563473	0.0491254	0.0705759	0.0673125	0.13147	0.168152	0.108464	0.0740552	0.0839352	0.117181	0.0791962	0.0796401	0.0793581	0.0501428	0.103125	0.106857	0.0767247	0.0178404	0.0456587	0.0706899	0.0597295	0.0664187	0.0956809	0.0636053	0.0536491	0.0908878	0.0523713	0.0196647	0.0957588	0.0418428	0.0493443	0.119898	0.0743191	0.10976	0.0585093	0.10838	0.0622436	0.0842172
8-HDoHE	0.0482771	0.0823755	0.0333173	0.0277714	0.0630414	0.0628254	0.0521008	0.0163803	0.0201608	0.0414073	1.97109e-09	0.0094985	0.0473599	0.0691182	0.0535735	0.00385285	0.0397373	0.0207798	0.0327169	0.0155465	0.00389346	0.049952	0.0542388	0.0720876	0.0236251	0.0157355	0.0784163	0.0731314	0.0106389	0.0106803	0.0424175	0.0143227	0.0154607	0.0291134	0	0.0586413	0.0568824	0.0301218	0.044042	0.0670306	0.120072	0.0952969	0.0694721	0.0857229	0.0341482	0.0795081	0.00843911	0.0451284	2.98392e-09
8-HEPE	0.00547252	0.0220546	0.0288152	0.0202567	0.0369376	0.0434181	0.011904	0.0455519	0.031937	0.0537918	0.00152088	0.0292088	0.0438398	0.0212513	0.0409232	0.0311986	0.0186449	0	0.0357433	0	0.029207	0	0.0303965	0.016165	0.0135603	0.0209874	0.0167528	0.0620456	0	0	0	0.0135855	0	0.0155771	0.0069898	0.0544775	0.0194205	0	0	0.0544097	0.0203509	0.00281296	0.0224817	0.00228572	0.034027	0	0	0.0196557	0.00639832
8-HETE	0.0970186	0.157978	0.112573	0.0489112	0.0977924	0.0401764	0.107798	0.0678764	0.0747331	0.0853269	0.0229814	0.142669	0.0229076	0.124079	0.201962	0.0985183	0.103455	0.060054	0.125081	0.0553359	0.132741	0.0829034	0.17225	0.193137	0.0537259	0.116443	0.130324	0.0994781	0.0736953	0.047243	0.0176659	0	0.0677984	0.149496	0.0326287	0.0307007	0.0450462	0.020033	0.0335147	0.144289	0.0532483	0.0672885	0.105219	0.106335	0.109712	0.0500492	0.0904859	0.145819	0.174217
8-HETrE	0.1224	0.154517	0.043123	0.0956029	0.102148	0.0735393	0.0383557	0.0984823	0.051781	0.0347205	0.0586251	0.0204403	0.0995921	0.0666227	0.069898	0.0507241	0.09015	0.0615417	0.0870906	0.0702759	0.0959268	0.0540282	0.126821	0.119466	0.0996101	0.147654	0.145549	0.0743431	0.0968806	0.0216419	0.055823	0.0638332	0.0352741	0.136917	0.0785123	0.0316977	0.109742	0.0403455	0.104703	0.0734373	0.0863527	0.154907	0.0623935	0.0645531	0.116719	0.0396995	0.0251416	0.0371992	0.0766347
8-iso PGF2a	0.359694	0.188386	0.224781	0.547067	0.972226	0.930354	0.70144	0.982783	0.954709	0.447163	0.204373	0.482963	0.409634	0.9009	0.684703	1.05165	0.930654	1.12004	0.764907	1.03713	0.185393	0.464817	0.744691	0.823515	0.53787	0.49787	0.790762	0.624475	0.313041	1.13101	0.815237	0.60216	1.05861	1.3799	1.28164	0.46042	0.624295	0.224661	0.374259	1.33101	0.780984	0.236413	0.25853	0.515417	0.740432	0.742651	0.916617	0.368608	0.411098
8-iso-15k PGF2b	0.0496899	0.0486161	0.0279556	0.0792022	0.180954	0.051165	0.0911398	0.0910258	0.0384949	0.0732993	0.0328416	0.0393743	0.118668	0.0580864	0.0905099	0.0432058	0.118932	0.115711	0.105441	0.0215453	0.0382412	0.17868	0.0306125	0.0583185	0.0975885	0.0911338	0.0582603	0.0436161	0.136155	0.0303815	0.198176	0.100372	0.122651	0.0398722	0.0685663	0.0236473	0.0555339	0.0881404	0.0309436	0.0559796	0.141818	0.0505471	0.131944	0.264529	0.126899	0.0919856	0.0654829	0.131674	0.131416
9,10-diHOME	1.21908	1.41794	1.57798	1.12412	0.8006	1.84241	1.70048	0.881884	1.64307	0.80216	2.49304	0.90138	0.467846	0.820396	1.08062	1.29556	1.3772	0.406473	0.590636	0.379928	0.888842	0.790402	0.574925	0.846131	0.477043	0.65153	1.15741	0.571872	0.890942	0.964187	1.74889	0.857349	0.909718	0.783683	0.671146	0.631614	0.492436	0.531128	0.704859	0.706419	0.694721	0.4824	1.51692	3.27385	2.97079	1.7243	1.81128	0.869166	1.32268
9,10-EpOME	1.24949	1.3237	1.41866	1.14343	0.619556	1.43803	1.24379	0.744931	0.590552	0.984583	0.938092	0.738632	0.384373	0.810498	1.04859	1.66167	1.91296	0.410324	0.54222	0.283275	1.05717	0.482819	0.685123	1.61686	0.740552	0.979364	1.03797	0.711938	0.721776	0.659508	1.16089	0.392136	0.935813	1.18968	0.435291	0.627475	1.03683	0.663047	0.729454	1.43347	1.36401	1.04103	0.778524	2.10078	2.13065	1.15051	2.27001	0.661248	0.865927
9-HEPE	0.048853	0.0681344	0.0344181	0.0994121	0.0432112	0.085141	0.0525051	0.0910138	0.0626815	0.0716557	0.0447732	0.0538776	0.0160252	0.0536881	0.0216041	0	0.016877	0.0877744	0.0278434	0.0220504	0.0201872	0.0170162	0.0922735	0.0446059	0.026099	0.03597	0.0267127	0.0612717	0	0.0724475	0.0294031	0.0642711	0.0300888	0.0977385	0.0112561	0.00926815	0.010165	0.0647031	0.0123023	0.0813137	0.0228596	0.0421848	0.136761	0.0295699	0.0223809	0.0196425	0.0336011	0.0231626	0.0095135
9-HETE	0.131164	0.158962	0.11835	0.0965447	0.0654289	0.154721	0.0839412	0.103905	0.0824355	0.0653809	0.0342993	0.080108	0.106791	0.0249634	0.145429	0.0292232	0.126197	0.0654229	0.0625975	0.00409292	0.0745591	0.0356431	0.180498	0.0959028	0.104217	0.00810618	0.034952	0.0984763	0.0565639	0.0884163	0.051189	0.0262945	0.00970906	0.037826	0.0289334	0.0431038	0.0658128	0.0276431	0.0195111	0.0859388	0.0397211	0.0538674	0.085009	0.0833893	0.139508	0.155825	0.223761	0.095135	0.0641092
9-HODE	2.47726	2.65291	3.0072	2.32777	1.24883	2.71194	2.47109	1.55669	1.07271	1.77457	2.32537	1.40174	0.831494	1.51512	2.03515	3.03443	3.79484	0.824535	0.99784	0.556353	1.85339	0.991362	1.28482	2.78632	1.52795	1.94181	2.08278	1.55627	1.52939	1.36581	2.45891	0.721656	1.53089	2.54145	0.818356	1.24739	2.00006	1.3198	1.488	2.90258	2.73797	2.15231	1.46497	3.73605	4.26449	2.43149	5.11278	1.42082	1.67037
9-HOTrE	0.0818236	0.0577606	0.104313	0.0674625	0.0720516	0.155603	0.0814997	0.0521782	0.0484073	0.074865	0.177229	0.0327966	0.0303125	0.0446113	0.0775105	0.158662	0.0980624	0.0478968	0.0260864	0.0163251	0.0570576	0.0250168	0.0522759	0.134943	0.0637912	0.0841332	0.0884883	0.079964	0.0784343	0.0388368	0.182142	0.0557277	0.0717157	0.0753389	0.0426647	0.0416089	0.0718296	0.0570966	0.0644091	0.0855729	0.0921476	0.108992	0.0732873	0.125795	0.100318	0.0655609	0.145549	0.0584649	0.0640492
9-oxoODE	0.475345	0.374289	0.450162	0.369664	0.416689	0.361416	0.402849	0.230762	0.272376	0.461326	0.329868	0.317319	0.327391	0.24141	0.483575	0.565087	0.465093	0.365099	0.312022	0.201632	0.536989	0.3203	0.391704	0.39916	0.404643	0.382693	0.515867	0.345729	0.28754	0.214241	0.205879	0.217115	0.413809	0.349616	0.212795	0.29871	0.505939	0.26916	0.350912	0.405009	0.19931	0.44862	0.412208	0.240054	0.446725	0.408002	0.534295	0.30045	0.326395
Arachidonic acid	1133.65	1253.99	885.363	1107.62	787.343	1291.78	966.167	679.244	908.638	669.886	545.609	689.382	513.845	841.452	915.237	527.163	814.157	519.802	533.953	315.669	731.074	581.464	812.597	1251.11	697.001	846.071	1095.92	725.255	504.961	339.1	353.203	261.89	253.647	727.175	253.653	429.088	946.491	307.091	505.807	1401.44	780.924	923.515	796.761	815.477	1193.04	929.214	1312.84	812.537	859.208
bicyclo PGE2	10.1692	1.82262	1.43791	1.40468	1.04739	0.885123	0.74919	8.29694	45.4811	18.754	48.4157	45.228	18.21	49.6695	0.450258	0.153173	0.121962	0.253599	0.143617	0.111446	0.0569154	6.45351	3.6054	3.03107	1.50588	2.5231	2.23911	2.37277	0.0254061	0.0707199	0.112951	0.162837	0.049928	0.109238	0.105777	1.87888	4.93533	2.04235	2.25885	3.81662	1.36125	1.45771	83.7313	40.4667	36.8452	33.4085	16.7912	8.69766	7.56569
dh PGF2a	0.471272	0.548356	0.424103	0.695021	0.470834	0.434979	0.564907	0.21033	0.0997301	0.218764	0.155567	0.0447816	0.123227	0.185795	0.144091	0.156569	0.0803539	0.195081	0.123653	0.257175	0.37216	0.124199	0.39192	0.622496	0.21015	0.324967	0.297918	0.433497	0.156521	0.41904	0.152466	0.522316	0.423329	0.485597	0.448194	0.237019	0.129022	0.159988	0.154619	0.317516	0.344277	0.120162	0.291278	0.629394	0.164829	0.280168	0.307337	0.210504	0.151248
dhk PGD2	0.00659928	0.0631374	0.0203977	0.053156	0.0167289	0.0208632	0.0378128	0.0059799	0.0459694	0.0520726	0.113017	0.060168	0.02509	0.010793	0.0152537	0.0706059	0.0712837	0.0277475	0.0527445	0.0418278	0.0412004	0.0522016	0.0635753	0.0385999	0.0145909	0.0753269	0.0176431	0.0932094	0.0351302	0.0960708	0.0665207	0.0953089	0.0922915	0.0688302	0.0741872	0.0347049	0.0540888	0.0309676	0.0458104	0.105861	0.0353269	0.15171	0.0414139	0.130564	0.0507331	0.0929574	0.0215945	0.115801	0.157031
dhk PGF2a	0.301692	0.143983	0.12757	0.574709	0.296821	0.264265	0.136917	0.45865	0.453149	0.404265	0.326761	0.43886	0.112358	0.665807	0.313881	0.253107	0.445903	0.200948	0.178158	0.233539	0.361506	0.365789	0.290522	0.35165	0.22775	0.491572	0.265171	0.327588	0.165033	0.209802	0.316971	0.251578	0.0727355	0.19829	0.185873	0.0797301	0.105501	0.272124	0.161872	0.401134	0.144895	0.202657	0.427313	0.388854	0.297672	0.462963	0.339712	0.324025	0.263425
dihomo PGE2	0.266473	0.121338	0.0833233	0.128956	0.15102	0.0809358	0.102358	0.373173	0.670966	0.319442	0.316329	0.113113	0.0378704	0.246005	0.120372	0.0463677	0.0656329	0.0974085	0.0432454	0.048883	0.0530948	0.329526	0.145123	0.117151	0.0816497	0.0905579	0.23249	0.0886923	0.0670066	0.0442298	0.0502292	0.0802939	0.0669706	0.085165	0.0318578	0.101476	0.080234	0.0417672	0.121116	0.164811	0.0482202	0.150984	0.388488	0.332028	0.173563	0.214205	0.0982364	0.124409	0.152466
dihomo PGF2a	0.0458644	0.0407211	0.0362717	0.0392633	0.135009	0.11066	0.100246	0.0797481	0.0500846	0.0322358	0.069874	0.0668266	0.0977205	0.0484223	0.16018	0.0657828	0.0236557	0.0363599	0.0415321	0.0410996	0.0494277	0.0774685	0.0984283	0.0167493	0.0161776	0.0471308	0.0424919	0.0521542	0.0377139	0.135855	0.0638092	0.070198	0.0376665	0.0927714	0.0935213	0.0300114	0.0119616	0.10222	0.0289118	0.0603119	0.0374253	0.0669106	0.0482939	0.74769	1.06011	0.0908818	0.127888	0.0994121	0.134961
Docosahexaenoic acid	550.372	559.91	376.743	494.655	440.876	597.576	395.213	244.583	354.817	295.441	201.23	235.873	207.031	266.947	366.329	147.097	311.278	134.583	124.019	91.5777	212.304	158.5	344.073	586.281	291.89	310.852	434.115	367.403	182.304	130.012	137.445	66.0768	71.2537	227.457	64.7151	232.496	531.578	193.965	324.151	889.562	405.375	484.229	334.859	290.096	556.155	304.079	502.382	298.5	331.392
Eicosapentaenoic acid	268.626	341.608	210.858	242.208	344.415	457.463	260.828	196.017	487.367	282.537	179.064	198.764	154.877	245.003	176.929	83.6953	117.079	62.4175	68.2783	34.4505	96.9706	80.6899	143.323	295.693	113.041	123.449	149.79	147.528	70.8938	37.9064	56.3725	30.8116	32.3635	96.7307	26.5957	97.7205	200.432	43.9178	61.8536	291.182	127.552	149.988	118.248	103.299	220.696	132.885	188.632	126.365	120.168
LTB4	0.0362891	0.0187552	0.0661728	0.0131044	0.0205735	0.085021	0.00839232	0.0259508	0.0393971	0.0592382	0.0786083	0.0839232	0.0156353	0.104601	0.0680024	0.0785603	0.0559874	0.0226575	0.0381482	0.16078	0.123149	0.127498	0.0232951	0.0767786	0.131044	0.253899	0.120816	0.00717217	0.0269544	0.0610138	0.171512	0.0780024	0.124583	0.0452831	0.0717517	0.064889	0.0830294	0.0733173	0.145579	0.103107	0.0706059	0.179082	0.173917	0.126455	0.173833	0.310918	0.134847	0.101446	0.157822
PGA2	0.0769886	0.0385333	0.080192	0.0691242	0.0191956	0.0527876	0.137756	0.0569148	0.0347421	0.0448632	0.0236551	0.0518998	0.0155369	0.0414631	0.0535603	0.0465837	0.0227295	0.0496029	0.0647511	0.0474355	0.0190708	0.0302531	0.084985	0.0510666	0.0479412	0.0468278	0.0644151	0.0629334	0.0358416	0.0257678	0.0666947	0.0460024	0.0455249	0.0106143	0.0481464	0.0184901	0.0408032	0.00869166	0.0381692	0.0330912	0.0108014	0.0268488	0.0328368	0.065231	0.0508734	0.0385441	0.0396551	0.04679	0.0387756
PGB2	0.121392	0.236359	0.193359	0.0755429	0.108908	0.221026	0.118554	0.256179	0.144043	0.113527	0.278722	0.0946191	0.0549988	0.373389	0.239118	0.0697421	0.180618	0.426185	0.114931	0.239454	0.0990162	0.249646	0.0411098	0.105873	0.192022	0.137055	0.28132	0.225963	0.104685	0.0196191	0.142376	0.128272	0.256359	0.193083	0.0589682	0.0937373	0.273227	0.07979	0.274655	0.0545099	0.049772	0.11195	0.188986	0.187954	0.0660408	0.159352	0.228638	0.0545549	0.209028
PGD1	0.103941	0.124007	0	0.0632693	0	0.0633533	0.0485987	0.00892681	0.186341	0.169088	0.183467	0.085003	0	0.0174091	0.00532244	0.0174283	0.0416089	0.115507	0.0493875	0.0435141	0.0775285	0.138278	0.0647451	0.0738512	0.107265	0.0782543	0.285255	0.0574997	0.0489946	0.110192	0.131998	0.0200858	0.060138	0.0995741	0.0428794	0.0974445	0.117361	0.0772406	0.095087	0.0556305	0.108188	0.155723	0.00964667	0.261254	0.165777	0.0660888	0.0836833	0.03579	0.0371182
PGD2	0.190834	0.182004	0.0695681	0.111704	0.0329424	0.095171	0.150612	0.17754	0.28769	0.139454	0.20018	0.0891662	0.145339	0.149754	0.153869	0.172352	0.0959688	0.31988	0.215711	0.186005	0.244385	0.242639	0.263707	0.2324	0.171236	0.146809	0.214625	0.238818	0.120414	0.269778	0.324295	0.0705039	0.0792801	0.240672	0.0543323	0.181638	0.15817	0.274349	0.244871	0.20162	0.129232	0.223509	0.299148	0.191914	0.235717	0.237007	0.228218	0.335339	0.102627
PGJ2	0.028982	0.0443089	0.0408914	0.0219208	0.0120696	0.0779844	0.0222981	0.0203599	0.0335087	0.020084	0.00236593	0.0169622	0.00871446	0.0141818	0.0270222	0.0233125	0.0317636	0.0430654	0.0358878	0.050853	0.031225	0.0350606	0.0198614	0.0216473	0.028195	0.025054	0.0184583	0.0502196	0.0464259	0.0113491	0.0113821	0.013228	0.0146035	0.0102849	0.0316305	0.0339622	0.0211122	0.00378578	0.0342621	0.06003	0.0080108	0.0135609	0.0380798	0.0286293	0.0128074	0.0134811	0.0145855	0.0265531	0.0401794
Protectin D1	0.030784	0.0268206	0.0384205	0.0170156	0.027817	0.0305387	0.0195339	0.0138566	0.0368176	0.0227121	0.00702399	0.0201902	0.00254877	0.0229514	0.0354505	0.0365441	0	0.0190408	0.0103041	0	0.0282256	0.0124667	0.0247534	0.0252741	0	0.014126	0.00572609	0.021231	0	0.00175291	0.0172705	0.0146599	0.00621596	0.0319376	0.0344829	0	0.00646251	0.00523209	0.0032123	0.0327678	0.0201872	0.0136215	0.0196827	0.0148284	0.0387421	0.00875645	0.0206737	0	0.0150594
Resolvin E1	0.0620936	0.190894	0.128716	0.039841	0.0159814	0.0201524	0.00920456	0.0132987	0.00787223	0.0286167	0.0634493	0.246773	0.125117	0.0336383	0.0485759	0.0123809	0.0380912	0.0335657	0.049811	0.151722	0.0294685	0.0892801	0.529574	0.349472	0.368704	0.253323	0.747151	0.960228	0.229556	0.102807	0.180738	0.0575285	0.044919	0.00689802	0.0544703	0.0299316	0.0406743	0.114427	0.0960528	0.0714037	0.0941872	0.205123	0.147229	0.0423611	0.0796461	0.150348	0.123023	0.110996	0.139394
tetranor 12-HETE	0.0731674	0.056054	0.0447361	0.0361578	0.029141	0.0646311	0.0559898	0.0670846	0.024063	0.0593527	0.0447648	0.0655969	0.00538098	0.0565333	0.0646791	0.105813	0.0581614	0.102969	0.017123	0.0314691	0.0591464	0.0300726	0.0890942	0.0621776	0.00620876	0.0369892	0.0575837	0.0245105	0.0769646	0.0486569	0.0560486	0.0445213	0.0293545	0.064865	0.0285015	0.00301764	0.0160906	0.0132028	0.0213299	0.0457379	0.0459376	0.0642052	0.085177	0.0716257	0.0692442	0.0140522	0.11084	0.0241254	0.0607379
tetranor-PGDM	0.319406	0.318494	0.252016	0.328782	0.314847	0.39111	0.294949	0.894121	0.419982	0.250768	1.04355	0.889802	0.515507	0.776365	0.515975	0.450708	0.407978	0.544037	0.788962	0.465903	0.65057	0.30994	0.423737	0.356935	0.448998	0.305525	0.59799	0.488044	0.540588	0.384553	0.284829	0.24952	0.375501	0.30802	0.278428	0.206023	0.288386	0.237007	0.391248	0.510708	0.243305	0.282849	0.310192	0.723095	0.438932	0.36186	0.345963	0.220348	0.278308
TxB2	0.591896	0.553329	0.782723	1.30234	1.82148	1.99088	2.09976	0.964487	0.829394	0.629274	0.773785	1.82891	1.1126	3.40756	0.704619	0.420948	0.752549	0.681884	0.520876	0.917576	0.842531	0.968206	0.51937	0.95177	0.696221	1.32639	0.857169	0.834733	1.02633	0.376305	1.12052	2.8174	1.64679	1.07055	1.09856	2.02034	0.389958	0.781164	2.14163	1.06929	0.952849	3.84565	1.34649	0.481548	3.22232	0.419346	0.64757	0.587325	0.979184
[truncated: 398 more columns]

## Sheet: Plasma Oxylipin Data Formatted
		1=almond
		2=control		Pre-Supplementation
	Subject #	Supp	Oxylipin	A-10-HDoHE	A-11,12-diHETrE	A-11-HDoHE	A-11-HEPE	A-11-HETE	A-12,13-diHOME	A-12-HEPE	A-12-HETE	A-12-HHTrE	A-13-HDoHE	A-13-HODE	A-13-HOTrE	A-13-HOTrE(y)	A-13-oxoODE	A-14,15-diHETrE	A-14-HDoHE	A-15d PGD2	A-15-HEPE	A-15-HETE	A-15-HETrE	A-15k PGE2	A-15-oxoETE	A-15R-LXA4	A-16-HDoHE	A-16-HETE	A-17-HDoHE	A-18-HEPE	A-19,20-DiHDPA	A-20cooh AA	A-20-HDoHE	A-20oh PGF2a	A-4-HDoHE	A-5,15-diHETE	A-5,6-diHETrE	A-5-HEPE	A-5-HETE	A-5-oxoETE	A-7-HDoHE	A-8,15-diHETE	A-8,9-diHETrE	A-8-HDoHE	A-8-HEPE	A-8-HETE	A-8-HETrE	A-8-iso PGF2a	A-8-iso-15k PGF2b
	2	1	2A	0.030174	0.290522	0.149286	0.0559046	0.0773125	1.57367	0.0197217	0.444613	0.0934313	0.0770006	2.30156	0.308338	0.274157	0.344817	0.193203	0.0956689	0.036907	0.189502	0.365183	0.0576665	0.261572	0.0359496	0.196833	0.0557367	0.339334	1.70426	0.146857	0.434757	4.90282	0.311068	8.0012	0.0404247	0.0206959	0.26048	0.0235141	0.289832	0.0812477	0.0277792	0.113143	0.0663227	0.0163803	0.0455519	0.0678764	0.0984823	0.982783	0.0910258
	3	1	3A	0.00924475	0.241668	0.127984	0.0322148	0.102849	1.87882	0.0275723	0.121998	0.089976	0.0682603	2.95681	0.194181	0.268248	0.859808	0.168674	0.0373425	0.0151626	0.420852	0.481218	0.169748	0.0408296	0.149484	0.0924535	0.0655009	0.127744	0.197696	0.0875885	0.618356	3.70864	0.138584	5.75453	0.0582052	0.0437457	0.286191	0.0232496	0.419376	0.169244	0.0568764	0.113743	0.0673125	0.0535735	0.0409232	0.201962	0.069898	0.684703	0.0905099
	6	1	6A	0.0884103	0.117223	0.00011144	0.055183	0.126209	0.715777	0.0218338	0.745111	0.261926	0.206011	1.22921	0.193995	0.382849	0.416305	0.141068	0.186227	0.104787	0.128362	0.270912	0.0974925	0.150402	0.0984703	0.0740132	0.0818956	0.2403	0.319532	0.0313389	0.344997	3.94889	0.115267	10.6407	0.0830714	8.07139e-09	0.254577	0.0907199	0.316011	0.0723275	0	0.0258386	0.0536491	0.0586413	0.0544775	0.0307007	0.0316977	0.46042	0.0236473
	7	1	7A	0.0242058	0.337834	0.0516065	0.043964	0.192268	2.05921	0.0317139	0.610018	0.141512	0.0675225	2.43791	0.229112	0.339796	0.640912	0.223233	0.398398	0.00678464	0.138668	0.433065	0.0712118	0.0583779	0.105015	0.214247	0.0895681	0.135723	0.417331	0.154919	0.487169	12.2004	0.0795021	9.57888	0.0780864	0.0744511	0.280396	0.0114577	0.403989	0.0569262	0.0610918	0.0721296	0.119898	0.0694721	0.0224817	0.105219	0.0623935	0.25853	0.131944
	14	1	14A	0.0366791	0.350642	0.105039	0.0342214	0.105681	0.536239	0.0337678	0.757349	0.257463	0.0688482	1.39088	0.376095	0.225249	0.405429	0.175165	0.0858308	0.122412	0.106167	0.432603	0.193269	0.0441812	0.121284	0.0647151	0.030907	0.235129	1.10954	0.0997301	0.37928	5.90612	0.183911	6.5051	0.0244991	0.103215	0.361476	0.144169	0.403725	0.0691602	0.0362046	0.069892	0.0735153	0.0562651	0.0109952	0.118542	0.0807558	0.272082	0.0495027
	16	1	16A	0.0156347	0.169592	0.0576335	0.0348824	0.136971	1.11842	0.0482663	0.479904	0.192256	0.124853	2.14451	0.297001	0.431692	0.479184	0.175609	0.103233	0.10796	0.0585987	0.374907	0.114025	0.0975225	0.0666347	0.0640852	0.0294631	0.201248	0.0510036	0.0812118	0.683623	4.73353	0.138248	4.63761	0.0570522	0	0.184703	0.0671926	0.261836	0.0234751	0.00845231	0.143689	0.126617	0.0776245	0.0113641	0.0559334	0.118512	0.738092	0.141806
	18	1	18A	0.0553539	0.30087	0.0385933	0.0215015	0.0785843	1.10294	0.0484217	1.02771	0.152286	0.234127	1.48872	0.32982	0.128614	0.124421	0.271608	0.116551	0.0510258	0.142843	0.309418	0.164643	0.146539	0.106923	0.0962088	0.0957109	0.260684	0.245903	0.119106	0.573443	9.09298	0.131152	17.9376	0.0403047	0	0.218056	0.0143197	0.191212	0.105939	0.0490384	0.113653	0.139202	0.0496275	1.80942e-09	0.124127	0.0693701	0.104271	0.0927894
	22	1	22A	0.051943	0.328374	0.336659	0.0360948	0.0607199	2.06191	0.0114409	0.139592	0.052781	0.158116	2.11056	0.533959	0.981644	0.415039	0.21871	0.0285687	0.107451	0.185543	0.522771	0.0427229	0.0509958	0.0990642	0.240096	0.0224649	0.162957	0.276677	0.0663527	0.909778	9.65747	0.109742	8.14277	0.0765687	0.0572939	0.251362	0	0.266599	0.105609	0.0108782	0.157103	0.0958788	0.00667127	0.0109166	0.0411806	0.104061	0.889562	0.165729
	24	1	24A	0.0786323	0.283131	0	0.0117085	0.070138	1.57972	0.0441482	1.68014	0.0722675	0.121206	3.43881	0.241794	0.286977	0.659028	0.225291	0.90198	0.140354	0.126023	0.510318	0.152939	0.0957049	0.0681104	0.114829	0.135405	0.155975	0.391362	0.120504	0.724415	6.57768	0.0276773	6.4781	0.0631074	0.00755309	0.130036	0	0.31144	0.0451782	0.0389634	0.135141	0.133053	0.0414307	0	0.0111548	0.123125	0.636533	0.0672585
	25	1	25A	0.0306119	0.134373	0.0230936	0.0373119	0.0980804	1.63821	0.0401998	0.79808	0.0975705	0.0636293	1.86839	0.0594799	0.105441	0.602939	0.144631	0.235723	0.104427	0.0478656	0.379016	0.157445	0.0988842	0.187175	0.149844	0.0463461	0.122376	0.28228	0.118158	0.729694	7.32334	0.053997	12.6233	0.0753329	0	0.33754	0	0.39114	0.0656629	0.0280378	0.0315213	0.163551	0.0249508	0.0557349	0.0575651	0.131818	0.452585	0.0740372
	26	1	26A	0.00431182	0.136977	0.0187289	2.54229e-08	0.1115	1.89694	0.0253287	0.747211	0.294049	0.0595603	1.99778	0.126839	0.414859	0.539934	0.157163	0.590198	0.0543095	0.332639	0.37793	0.133707	0.0906119	0.0505783	0.0772406	0.0386137	0.303869	0.146113	0.0552076	0.48099	4.70366	0.0962448	8.70666	0.0056829	0.0772885	0.496023	0	0.309076	0.114379	0.0273053	0.121428	0.164169	1.67984e-08	0	0.0720636	0.074991	0.665387	0.127924
	28	1	28A	0	0.272208	0.12096	0.0557121	0.145477	1.13155	0	0	0.0394745	0.105693	1.67229	0.13048	0.466671	0.507714	0.223335	0	0.112741	0.0463779	0.3788	0.0720576	0.0339034	0.10249	0.0846131	0.0181788	0.494205	0.199706	0.0637433	0.328548	5.53101	0.0161158	5.66485	0.0168506	0.0318008	0.240816	0.14162	0.39988	0.215225	0	0.155027	0.115861	0.0332813	0.0169376	0.0229748	0.089766	0.551548	0.0417421
	29	1	29A	0.0529244	0.22982	0.0578956	0.040108	0.155573	1.74127	0.0224187	2.08236	1.15777	0.0677684	1.70468	0.107696	0.226413	0.555207	0.183725	0.211482	0.0281188	0.196833	0.494253	0.0370786	0.0726575	0.185729	0.156851	0.00560966	0.373857	0.217702	0.144013	0.886443	5.63233	0.11021	7.57169	0	0.0169628	0.12117	0	0.089988	0.0486113	0.00119526	0.131908	0.0657289	0.0033862	0	0.0185975	0.11147	0.355381	0.166995
	32	1	32A	0.0394853	0.531362	0	0.0154079	0.25069	5.98458	0.0625015	2.31854	0.205585	0.0809958	6.90222	0.820276	0.113809	0.926155	0.313731	0.0354709	0.0970246	0.177289	0.51763	0.168326	0.293413	0.0944391	0.181848	0.0314205	0.356821	0.328188	0.0964007	0.792442	9.24715	0	7.89502	0.0191584	0.214895	0.197888	0	0.857708	0.0549064	0	0.174301	0.142765	0.0253329	0	0.0547588	0.0753809	0.64787	0.0560318
	33	1	33A	0.00812418	0.188632	0.120414	0.0205939	0.0808698	0.974445	0	1.33545	0.247996	0.180192	1.57493	0.0805279	0.671806	0.393965	0.161674	0.308224	0.090246	0.136941	0.289094	0.109904	0.0552633	0.150378	0.089838	0.00233221	0.148716	0	0.0912537	0.555243	3.37798	0	7.27774	0.0248074	0.141152	0.236833	0	0.348308	0.0978524	0	0.157061	0.064931	0.00797241	0	0.0465645	0.120846	0.265987	0.0688182
	35	1	35A	0	0.277912	0.179664	0.025084	0.10961	2.20186	0.0239622	0.292573	0.0732274	0.254403	6.84163	0.638872	0.195249	0.54135	0.211026	0.192118	0.0691542	0.411248	0.366041	0.094943	0.0932993	0.175027	0.226851	0.0796521	0.136533	0.196779	0.0880864	0.736353	6.17636	0.158848	17.1854	0.109922	0	0.290282	0.132597	0.342394	0.110798	2.07978e-05	0.103509	0.147672	0	0	0.0791182	0.049838	0.6979	0.119538
	36	1	36A	0.0534205	0.182849	0.223353	0.0119556	0.115249	1.9964	0.122412	0.705039	0.159166	0.106635	1.80834	0.145657	0.399802	0.281398	0.303107	0.46853	0.176191	0.208368	0.480852	0.0912178	0.0729094	0.162178	0.218596	0.122813	0.17967	0.0705759	0.112975	0.973605	5.9874	0.0691002	6.89562	0.095075	0.0358854	0.33189	0.368344	0.472651	0.163371	0.0214745	0.0122645	0.133479	0.0828194	0.103425	0.164415	0.114235	0.442711	0.0416581
	39	1	39A	0	0.257516	0.181608	0.153137	0.188254	1.05009	0.134103	1.0751	0.0995441	0.0568092	1.63971	0.109484	0.108914	0.56021	0.196845	0.270846	0.116563	0.120912	0.619676	0.20784	0.0586239	0.207043	0.183155	0.0664127	0.135327	0.446713	0.185651	0.782963	4.99976	0.0736233	7.31734	0.157798	0.0887163	0.330018	2.46611e-06	1.02879	0.930654	0	0.16901	0.0554271	0.0363731	0	0.144913	0.057102	0.499022	0.0557852
	40	1	40A	0.0543329	0.263959	0.128818	0.0161248	0.153257	1.21272	0.0463569	1.13479	0.20213	0.11174	1.87702	0.216947	0.643011	0.250264	0.165933	0.504871	0.108398	0.137439	0.380468	0.199916	0.238596	0.085027	0.0570684	0.0575279	0.185693	0.027994	0.0907558	0.588374	6.66827	0.110846	7.73365	0.0488782	0.0715237	0.290918	0.00216215	0.578938	0.200984	0.0176773	0.0688362	0.0594547	0.0128968	0	0.0563347	0.0785363	0.543137	0.0561896
	46	1	46A	0.090126	0.696761	0.0547211	0.018952	0.146701	1.53641	0	1.36029	0.155213	0.090054	3.04733	0.222316	0.0105285	0.390894	0.297966	0.686803	0.114955	0.403251	0.316407	0.0631014	0.0767906	0.0869526	0.0686323	0.0323917	0.355711	0.0244847	0.0493677	0.703659	5.24355	0.0167289	4.36485	0	0.0386407	0.357912	0	0.2082	0.120768	0.0616977	0.114415	0.187133	0.0738452	0.0274529	0.050976	0.0771686	0.105921	0.158968
	48	1	48A	0	0.310978	0.0925555	0.10829	0.188128	0.889982	0.0443893	1.05945	0.142525	0.185891	2.03455	0.0472909	0.284073	0.733533	0.186359	0.338368	0.127409	0.122268	0.579778	0.183497	0.0459454	0.0456677	0.124199	0.0608038	0.104151	0.745051	0.143839	0.283647	3.71566	0.0396215	3.95303	0.0240168	0.0517642	0.2109	0.0728254	0.412753	0.125621	0.0058093	0.120822	0.0917277	0.0352106	0.00711038	0.0435957	0.137355	0.215549	0.16108
	50	1	50A	0.0355981	0.175669	0.0710858	0.0168116	0.154475	2.0796	0.0788782	1.64109	0.122681	0.118188	2.82202	0.189952	0.853449	0.216419	0.186005	0.237187	0.109364	0.0991242	0.329142	0.100264	0.130468	0.254853	0.115237	0.031841	0.195849	0.767906	0.0626815	0.551494	5.07157	0.0238266	4.36779	0.00837493	0.0405105	0.198926	0	0.136869	0.0669586	0.0218236	0.0662687	0.10129	0.0386761	0.0186233	0.12018	0.0910438	0.779484	0.0674265
	51	1	51A	0.0119916	0.335663	0.203593	0.00230756	0.144181	3.34379	0.0303143	0.875165	0.121926	0.107169	3.17696	0.545351	0.400432	0.704199	0.185975	0.199184	0.0726695	0.135915	0.313287	0.118782	0.145627	0.0514697	0.0803419	0.0283389	0.200642	0	0.124865	1.59136	7.89742	0.0512975	5.76881	0.0318962	0.0211992	0.185285	0	0.409826	0.0891782	0.0424067	0.0608878	0.13874	0.0441554	0	0.094847	0.0467265	0.334409	0.130702
	52	1	52A	0.012081	0.250264	0.106929	0.0210294	0.0344175	3.34541	0	0.320498	0.0489532	0.100126	6.75585	0.0420594	0.198038	0.716257	0.223341	0.0018892	0.0809478	0.0808398	0.162657	0.0761488	0.0794001	0.136239	0.0714097	0.0197906	0.120162	0.155027	0.0870186	0.619856	4.05261	0.0213821	15.7271	0.0384853	0.0115651	0.132705	0.00744391	0.390324	0.0355315	0.0377079	0.145861	0.0510246	0	0	0.0398344	0.0745771	0.257265	0.0613137
	54	1	54A	0.0238962	0.297295	0.0392256	0.0163773	0.106995	1.52663	0	0.254325	0.176641	0.126749	1.77588	0.13105	0.352969	0.296479	0.143755	0	0.0340924	0.404007	0.41994	0.0774385	1.31152	0.0862388	0.0353845	0.0178302	0.127996	0.0532927	0.0838512	0.559682	6.58788	0.121626	11.7163	0.023838	0.0340624	0.263503	0	0.171602	0.0935153	0.0464001	0.0754889	0.0812238	0.0217019	0.00381728	0.017922	0.0358764	0.779304	0.104799
	55	1	55A	0	0.29772	0.0631914	0.0511194	0.233785	1.31518	0.0930414	0.919976	0.184493	0.154655	1.87948	0	0.889202	0.334427	0.290864	0.178866	0.106059	0.169988	0.31949	0.121272	0.102951	0.0636473	0.0535339	0.0239148	0.203419	0.0896581	0.18087	0.517163	10.4013	0.0197594	9.57768	0.172633	0	0.337025	0	0.554031	0.192663	0.0134757	0.0189688	0.0902519	0.0228002	0	0.166929	0.108344	0.972346	0.126413
	64	1	64A	0	0.489508	0.0616137	0.0495825	0.137666	4.15405	0.0689682	1.35819	0.0481524	0.0239442	3.93587	0.0834133	0.372196	0.444169	0.250066	0.0379262	0.118656	0.239154	0.375975	0.260996	1.59544	0.174571	0.0257786	0.0131842	0.291938	0.382052	0.0918716	0.577576	8.18056	0.0714457	13.2537	0.0677804	0.0235405	0.197337	0.0921176	0.587301	0.0909958	0.0526929	0.105903	0.13012	0.0170594	0.0139016	0.0640252	0.085081	0.351464	0.134073
	65	1	65A	0.149604	0.283143	7.28074e-08	0.0403155	0.120738	1.18854	0.0841332	0.262999	0.197522	0.115477	1.82615	0.207978	0.32802	0.300042	0.169772	0.278818	0.0947511	0.191752	0.022192	0.0255165	0.0803719	0.0944931	0.240624	0.0243641	0.109376	0.250342	0.110438	0.689682	5.65951	0.0142879	6.91122	0.201068	0.0385291	0.110528	0.0390618	0.470474	0.0922555	0.0412208	0.155867	0.069874	0.0976005	0	0.0208566	0.0472477	0.777924	0.0580876
	70	1	70A	0.155903	0.376173	0.14093	0.0331122	0.167828	1.20156	0.0432741	1.38224	0.235165	0.0855309	1.35723	0.0159532	0.273959	0.252022	0.214703	0.210306	0.0847031	0.206767	0.488398	0.196383	0.0192627	0.0720576	0.0575921	0.0895441	0.0372286	0.777984	0.0825255	0.788302	3.96437	0.0409778	7.75225	0.253203	0.0080132	0.163323	0.1009	0.585213	0.126335	0.00590366	0.0273617	0.170078	0.017237	0	0.0917876	0.105111	0.145507	0.108284
	71	1	71A	0.0351656	0.328512	0.0175279	0.0486425	0.185933	1.94103	0.0728914	1.3003	0.162615	0.121374	2.67085	0.298962	0.677145	0.713497	0.212963	0.814337	0.128452	0.177253	0.528404	0.165759	2.2913	0.0967367	0.142837	0.127972	0.157037	5.86059	0.153665	0.760648	4.15393	0.0866047	7.07558	0.0846671	0.130792	0.264385	0	0.414199	0.154181	0.0333635	0.0557918	0.0728014	0.0726215	0.0188608	0.0765627	0.174145	0.2821	0.00639112
	72	1	72A	0	0.324073	4.24823e-08	0.0512705	0.143395	0.94979	0	0.0657349	0.156953	0.054766	1.43575	0.0264043	0.571014	0.275783	0.221596	0.0314595	0.155747	0.0844451	0.197774	0.0474007	0.0468542	0.0380702	0.0793041	0.0107151	0.203167	0.285615	0.0533125	0.766767	6.76245	0.084889	5.89568	0.0979364	0.0718956	0.160612	0	0.359046	0.126911	0.0213257	0.17958	0.130222	0	0	0.0554205	0.0560342	0.197151	0.121902
	73	1	73A	0.0444283	0.216161	0	0	0.1879	1.39292	0	0	0.0391836	0.279232	3.18236	0.114691	0.563563	0.630534	0.177391	0	0.0760408	0	0.0781884	0.304547	0.0575087	0.314973	0.0500894	0.014787	0.16153	0.374145	0.107367	0.505927	4.02136	0.0252543	6.21716	0.0351944	0	0.208338	0	0.502472	0.144289	0	0.125549	0.0443425	0	0	0	0.0255123	0.377289	0.00192435
	74	1	74A	0	0.143563	0	0.0769406	0.246731	0.235741	0	0.121854	0.728554	0.113419	0.643191	0	0.270954	0.173923	0.161002	0.704259	0.146599	0	0.534469	0.0299046	0.222046	0.319124	0.0915357	0	0.183659	0.484157	0.0255807	1.05975	10.5249	0.0031084	49.5807	0.15787	0	0.215153	0	0.334019	0.0598572	0	0.14021	0.115501	0.0973005	0	0.0310642	0.02015	0.482472	0.0215609
	1	2	1A	0.122082	0.226791	0.150768	0.0335369	0.137403	2.24649	0.0590066	0.463245	0.129112	0.266737	3.4207	0.677325	0.316587	0.583899	0.196401	0.102016	0.0787702	0.0739052	0.493239	0.190366	0.429994	0.0567954	0.225081	0.0558494	0.27973	0.276461	0.184289	0.381884	4.95201	0.173203	8.31914	0.0870666	0.0247457	0.188596	0.0300918	0.395291	0.0721596	0.0258236	0.090084	0.0754229	0.0482771	0.00547252	0.0970186	0.1224	0.359694	0.0496899
	4	2	4A	0.0281608	0.218896	0.0485759	0.0340468	0.0502885	0.747391	0.0112436	0.153059	0.0436431	0.031943	1.29436	0.253293	0.324703	0.295189	0.185363	0.0367696	0.25231	0.131998	0.327127	0.106323	0.0583953	0.228722	0.172585	0.023916	0.164973	0.0772945	0.0373743	0.742591	8.36173	0.0465927	12.4955	0.0522448	0.0525045	0.263473	0.00732454	0.267804	0.0518764	0.0269364	0.0708758	0.0791962	0.049952	0	0.0829034	0.0540282	0.464817	0.17868
	5	2	5A	0.027111	0.18075	0	0.0482238	0.0859628	1.38536	0.00200498	0.158986	0.127582	0.103287	2.28902	0.126809	0.293083	0.399802	0.185849	0.065213	0.0330492	0.121764	0.392142	0.0413089	0.0634673	0.156683	0.0493563	0.014793	0.211146	0	0.0704739	0.24222	2.34163	0.10994	17.1104	0.0265891	0.0185621	0.255549	0	0.327696	0.030243	0.0196443	0.0860768	0.0178404	0.0106389	0	0.0736953	0.0968806	0.313041	0.136155
	8	2	8A	0.0626155	0.262549	0.211038	0.0312472	0.123965	0.767666	0.0402477	0.215609	0.24216	0.16243	2.69256	0.237007	0.228194	0.557337	0.211728	0.17763	0.0551992	0.0936533	0.305051	0.11955	0.085051	0.0912058	0.133797	0.109766	0.217355	3.34865	0.129796	1.13191	5.09784	0.204127	26.2603	0.0413299	0.0303149	0.299838	0.127528	0.296767	0.0284997	0.0446383	0.0789022	0.146899	0.10949	0	0.0227714	0.0658788	1.17858	0.075123
	9	2	9A	0.138812	0.204043	0.148326	0.0494145	0.128176	2.50882	0.00759148	1.04541	0.079952	0.095051	2.89232	0.430828	0.443845	0.783443	0.190348	0.0384439	0.119142	0.306233	0.672106	0.0909598	2.68104	0.0562496	0.0981224	0.0795441	0.281446	0.661068	0.0810798	0.541476	6.78344	0.134229	25.0126	0.153371	0.0223263	0.642052	0.236143	0.736953	0.0393581	0.0432472	0.0704679	0.169364	0.0840192	0.0219628	0.219034	0.117582	1.12484	0.0780444
	11	2	11A	0.0356605	0.422879	0.113089	0.0613617	0.286821	4.47037	0.128518	1.4012	0.21123	0.119082	7.25615	1.08638	0.279196	2.40516	0.288422	0.329112	0.0765447	0.41802	0.597049	0.269556	3.3189	0.0913617	0.146785	0.0867606	0.122537	0.152454	0.0882424	0.428158	4.63767	0.187013	14.0528	0.0709898	0.0260192	0.306185	0.136767	0.724115	0.129928	0.0374121	0.0934133	0.148038	0.0677025	0.0280456	0.118098	0.180684	0.402448	0.0809178
	13	2	13A	0.102687	0.206053	0.0869586	0.0716737	0.165213	1.68002	0.104007	0.472741	0.293011	0.167217	2.51812	0.620876	0.002688	0.710198	0.218182	0.18835	0.124397	0.113365	0.241212	0.0883623	0.225027	0.150972	0.200312	0.0464091	0.14105	0.321884	0.0717457	0.608938	5.89142	0.225315	7.56389	0.141542	0.029805	0.194661	0.0465873	0.379496	0.0811218	0.00588458	0.117493	0.0721836	0.0739892	0.0314295	0.0927654	0.0974865	0.577978	0.127097
	15	2	15A	0.0280684	0.345897	0.124445	0.044243	0.094925	2.6973	0	0.654289	0.177487	0.0607439	4.55447	0.655969	0.424415	0.970126	0.298806	0.331686	0.0916917	0.128332	0.500138	0.136215	0.167175	0.150726	0.124433	0.0875945	0.206443	0.265903	0.0346419	0.860648	6.96101	0.152136	17.2454	0.0938272	0.0156251	0.138188	0.0122196	0.398734	0.103485	0.0709238	0.0664667	0.170378	0.0208662	0.031207	0.0595957	0.0666827	0.581662	0.113815
	20	2	20A	0.0572813	0.395831	0.200258	0.0663707	0.171092	2.68686	0.021009	2.18644	0.232795	0.0376431	3.2138	0.153227	0.0561338	1.00444	0.275189	0.235081	0.0863047	0.112232	0.612897	0.24997	0.0405099	0.240012	0.111758	0.0815057	0.126647	1.20288	0.0526863	0.663227	6.14037	0.253047	9.15177	0.0414319	0.0344421	0.303449	0.143977	0.578416	0.0518482	0.0834913	0.125585	0.104127	0.056129	0	0.116221	0.0940672	0.685063	0.0514787
	21	2	21A	0.0551044	0.292058	0.189094	0.0663407	0.214991	1.98158	0.137918	0.363551	0.28072	0.251458	3.49832	0.248764	0.138908	0.911878	0.233347	0.139382	0.343587	0.488104	0.719016	0.179226	0.0785603	0.140768	0.0614577	0.0944331	0.195183	0.553095	0.191998	0.880864	10.1476	0.0916617	13.4703	0.203131	0.0184775	0.410696	0	0.95189	0.0959208	0	0.104337	0.144379	0.0112939	0.000435183	0.127996	0.213935	0.521566	0.0831374
	23	2	23A	0.0197469	0.357193	0.0656089	0.0667307	0.162076	1.66797	0.0402232	2.53311	0.322304	0.153383	2.78272	0.247678	0.30997	0.64859	0.175591	0.85111	0.126227	0.0767367	0.400132	0.155201	0.122208	0.148782	0.0332633	0.0276251	0.150324	2.85447	0.0572124	1.0078	5.56299	0.152184	21.6935	0.0640612	0.056856	0.128992	0.00757169	0.336551	0.085135	0.02285	0.132346	0.112064	0.0193815	0	0.126983	0.102442	0.389388	0.0592118
	27	2	27A	0.0702519	0.100138	0.0566071	0.0315543	0.10901	2.50546	0.0782124	0.654349	0.347469	0.0777564	2.58926	0.181914	0.313659	0.606179	0.193503	0.102939	0.138548	0.325327	0.323569	0.0507972	0.16868	0.0722855	0.11237	0.0108224	0.175465	0.0597235	0.0732573	0.788902	9.68506	0.0640972	10.1236	0.0469448	1.83695e-07	0.274769	9.09478e-08	0.485663	0.172424	0.00868806	0.170132	0.0603299	0.0163863	0	0.115477	0.0809358	0.349682	0.0743491
	30	2	30A	0.0908818	0.316587	0.259838	0.0442256	0.0740372	5.04763	0.0258368	0.546617	0.366689	0.221404	6.69586	0.785963	0.392543	0.805159	0.196407	0.393323	0.154607	0.243341	0.620456	0.254481	0.0477241	0.145033	0.11162	0.0493833	0.375741	0.393071	0.197606	0.764187	5.98794	0.194661	4.41902	0.0214535	0.0189652	0.221002	0.153269	0.314253	0.12036	0.0286119	0.0507834	0.173779	0.060126	0.0320792	0.143947	0.115969	1.00108	0.0346773
	31	2	31A	0	0.229646	0.0287786	0.0803659	0.177211	3.21686	0	0.986623	0.20844	0.139658	3.8144	0.299754	0.432927	0.603179	0.13844	0.175435	0.0322376	0.113293	0.451548	0.0912358	0.100372	0.0534925	0.0729994	0	0.143185	0.190414	0.0673125	0.747211	4.81962	0.259292	5.48434	0.00517756	0.012955	0.0765027	0	0.268134	0.0614937	0.0348782	0.140918	0.130156	0.0268698	0	0.048159	0.0871566	0.338044	0.153347
	34	2	34A	0.148422	0.339346	0.065237	0.0296167	0.106299	1.93503	0.0606659	0.89982	0.133023	0.0737912	4.50696	0.931314	0.428122	1.46341	0.226245	0.635273	0.0653449	0.319976	0.513701	0.0874745	0.0276209	0.110942	0.105627	0.100732	0.215615	0.467594	0.0703959	0.596875	4.11368	0.0926275	5.89382	0.0340408	0.0267457	0.190624	0	0.37985	0.0636653	1.26839e-05	0.160972	0.0665087	0.0720756	0	0.136383	0.113503	0.249562	0.196047
	37	2	37A	0.0568572	0.207031	0.0261032	0.0579202	0.123605	1.11998	0	0.470312	0.0339466	0.0191944	1.03815	0.0183179	0.201776	0.505573	0.303461	0.117085	0.212502	0.323827	0.435699	0.179148	0.439184	0.11	0.0622675	0.029195	0.169166	0.556419	0.0186887	1.27966	5.26029	0.113581	7.18956	0.057835	0.0142927	0.295015	0	0.436329	0.153047	0.0225873	0.122879	0.112645	0	0.0239454	0.0719916	0.0695921	0.781044	0.0595627
	38	2	38A	0.191386	0.406119	0.065057	0.0709778	0.094793	1.10792	0.0852669	0.363509	0.0575201	0.134583	1.99472	0.089826	0.0919376	0.675525	0.278194	0.497487	0.0757528	0.154085	0.249166	0.108596	0.0956509	0.101344	0.0617636	0.0171692	0.0860468	1.03107	0.136089	2.05105	8.59208	0.597151	8.72765	0.205543	0.0207816	0.187235	0.312442	0.43853	0.037826	0	0.106401	0.110534	0.117984	0.0855429	0.0361866	0.0863227	0.304901	0.0922915
	41	2	41A	0	0.368662	0.0190456	0.0124841	0.0919976	2.53641	0	0.783383	0.127624	0.145279	3.40372	0.344499	0.777025	0.54997	0.173557	0.324307	0.130174	0.10072	0.396419	0.148326	0.14237	0.128764	0.0322196	0.0463833	0.275267	0	0.095207	0.594985	6.06299	0.0205327	15.5411	0.0348866	0.0685843	0.350978	0	0.709538	0.0957409	0.0683023	0.115417	0.124997	0.0254973	0.0205093	0.0793581	0.0175987	0.764127	0.0485933
	43	2	43A	0.181524	0.504571	0.175639	0.0297289	0.224283	3.30156	0.053222	0.447792	0.0841812	0.139358	3.48872	0.335381	0.613737	0.836713	0.232513	0.277295	0.10165	0.201464	0.408272	0.171446	0.0783563	0.212615	0.164721	0.0207379	0.397984	1.13299	0.263461	1.05579	4.81356	0.300918	13.5639	0.0666647	0.0190354	0.259802	0.172034	0.47201	0.221266	0.0307325	0.115951	0.219556	0.0964427	0.0402813	0.0204889	0.0643611	0.320942	0.0793821
	45	2	45A	0.0064727	0.342507	0.0409952	0.0785663	0.0629454	3.87708	0.0344193	0.418224	0.212729	0.0231392	5.2784	0.679184	0.12129	1.02621	0.173857	0.0174601	0.0670726	0.137882	0.261632	0.147301	2.70762	0.127229	0.175459	0.0282376	0.0903599	0.184001	0.103767	0.467648	6.79184	0.0779544	12.1878	0.00255003	0.0316827	0.0871566	0	0.367427	0.038787	0.0191368	0.101194	0.0984643	1.29886e-07	0	0.0565015	0.133137	0.745531	0.141392
	47	2	47A	0.165837	0.546473	0.196353	0	0.244919	1.47025	1.76533e-07	0.929334	0.287504	0.176137	3.7796	0.0859568	1.1249	1.92537	0.224049	0.368818	0.121434	0.253281	0.732334	0.297475	0.126035	0.339022	0.11204	0.10991	0.346167	0.822376	0.0707978	0.580102	5.24877	0.227421	5.18746	0.237013	0.0374337	0.227205	0.174745	0.871266	1.39916	0.0836893	0.0613077	0.142627	0.194409	0.00325195	0.0911518	0.0640612	0.918476	0.0960228
	49	2	49A	0.147876	0.324721	0.263959	0.0269652	0.126299	1.89628	0.134151	0.179106	0.0614517	0.114595	3.21452	0.100024	0.313671	1.17121	0.201446	0.0550684	0.0868086	0.231692	0.399886	0.0873905	0.085039	0.0605339	0.0760768	0.0716497	0.0989262	0.280084	0.183539	0.52871	5.84193	0.167031	5.56683	0.181182	0.0543431	0.370324	0	0.696281	0.339832	0.00724775	0.0796701	0.116029	0.0573059	0	0.0620036	0.059925	1.36893	0.090204
	53	2	53A	0.00928254	0.089826	0.0175213	0.0227624	0.0456629	1.37546	0.0547121	0	0.0398452	0.0709178	0.759448	0.256395	0.506833	0.34841	0.121266	0.0172681	0.0657588	0.136383	0.162885	0.0336095	0.16072	0.137864	0.0214469	0	0.162376	0.443863	0.0613437	0.347289	3.51632	0	10.94	0.00470864	0.0743971	0.238428	0	0.320492	0.168152	0	0.034859	0.0423005	0	0	0.0436479	0.0718896	1.35531	0.123743
	59	2	59A	0	0.356089	0.0459286	0.0904079	0.183473	0.962208	0	0.11087	0.118548	0.0718176	1.8862	0.0644751	0.300234	0.329814	0.241626	0.0298722	0.0424097	0.309628	0.385729	0.110786	0.079808	0.116125	0.103731	0.0122723	0.258506	0.0872166	0.0615417	0.513131	4.79124	0.152412	11.3395	0.0563275	0.0509472	0.247924	0.0333401	0.347277	0.236401	0	0.149292	0.14036	0.117774	0.036958	0.0711338	0.190846	0.581146	0.0791962
	60	2	60A	0.0619916	0.286893	0.0227648	0.0242543	0.144193	1.44571	0.100834	1.05111	0.042928	0.0637073	1.86287	0.397313	0.204283	0.371536	0.239142	0.361914	0.195795	0.185819	0.488194	0.210252	0.875825	0.0410966	0.141416	0.0562963	0.40823	0.341614	0.113239	0.676605	4.46323	0.223683	11.9214	0.207481	0.0273389	0.153221	0.0187744	0.629214	0.165771	0.0118458	0.0518836	0.122717	0.0423809	0.0235993	0.115627	0.0981824	1.05855	0.141242
	61	2	61A	0	0.353119	0.0952789	0.0352286	0.230762	1.66941	0.0289628	0.661008	0.106983	0.107469	2.52328	0.161884	0.0991602	0.876005	0.29084	0.104055	0.0840312	0.375231	0.584841	0.435351	2.0246	0.201368	0.105297	0.0415855	0.326737	0.581872	0.262645	0.762507	6.58968	0.00709538	11.4877	0.155951	0.0752909	0.336845	0.089754	0.884643	0.243821	0.0545537	0.0342106	0.114265	0.0296401	0.035907	0.0797121	0.191176	0.368068	0.188218
	63	2	63A	0.0674565	0.103335	0.119064	0.0227786	0.07982	0.866527	0.0270516	0.354787	0.0459598	0.143461	1.35021	0.101026	0.0838992	0.5521	0.13829	0	0.0930894	0.289292	0.279334	0.0637492	0.0485735	0.153617	0.103479	0.0398686	0.34195	0.342969	0.0712358	0.64829	3.74949	0.0225915	3.6165	0.108554	0.0630114	0.43087	0.0447882	0.426557	0.346575	0.0298164	0.0384253	0.095183	0.020952	0.0193923	0.122358	0.181098	1.01548	0.0563497
	66	2	66A	0	0.345633	0.0694721	0.0222292	0.0986503	1.27457	0.0139394	0.282316	0.118674	0.172969	1.76953	0.0979784	0.393965	0.358272	0.193041	0.0598794	0.0471902	0.120126	0.165441	0.115201	0.133995	0.0742412	0.0628734	0.00973125	0.135213	0.543803	0.0563125	0.695921	4.60726	0.0109118	4.6787	0.0570474	0.000715237	0.348908	0	0.280102	0.105261	0.0175423	0.131992	0.130816	0	0	0.0355687	0.0277409	0.481284	0.0556671
	67	2	67A	0.00031922	0.146653	0.0310126	0.0717636	0.113089	1.08518	0.0235189	0.60222	0.0207493	0.0663947	1.16803	0.0108386	0.17231	0.084931	0.0773905	0.153125	0.0294691	0.148734	0.329382	0.0471182	0.126407	0.127696	0.129052	0.0861788	0.21862	0.183029	0.0612837	0.375759	2.77085	0.0119892	3.42861	0.0689082	0.064913	0.256155	0	0.275723	0.119094	0.0353929	0.085231	0.0572472	0	0.00105267	0.0175321	0.110204	0.746971	0.0947331
	68	2	68A	0	0.354691	0.262214	0.0305723	0.0804919	0.826275	0.0222352	0.464937	0.0841092	0.215933	1.49388	0.0635513	0.13132	0.320768	0.175741	0.15072	0.128842	0.325069	0.263377	0.141374	0.0234385	0.151698	0.158998	0.0760228	0.187798	0.836053	0.137091	0.845591	6.0198	0.0702699	11.3269	0.148932	0.0805459	0.201188	0	0.406257	0.0870246	0.065195	0.0889022	0.159586	0.0675465	0.0202376	0.0173617	0.0883023	0.514067	0.190606
	69	2	69A	0.270486	0.32039	0.0402921	0.0428578	0.151134	1.96359	0.0255711	0.43835	0.0306827	0.259322	2.65951	0.299088	0.0639112	0.260438	0.153347	0.12763	0.0704259	0.204775	0.4524	0.102801	0.0555483	0.153911	0.199592	0.0417528	0.30799	0.163431	0.129394	1.05615	5.2129	0.176737	4.67397	0.224691	0.0546449	0.343539	0.085003	0.43171	0.659208	0.0353419	0.0212591	0.145693	0.0291758	0.00937312	0.0808938	0.138236	0.252466	0.204199
[truncated: 507 more columns]

## Sheet: Exercise-Induced Oxylipins
	13 Oxylipins with a significant post-exercise/pre-exercise ratio.
	Ranked by interaction effects (p-values and q-values).
		INTERACTION		INTERACTION
	Oxylipin	p-value*	Rank	q-value**
	12,13-diHOME	<0.001	1	<0.036
	9,10-diHOME	<0.001	2	<0.036
	13-HODE	0.074	3	0.521
	LTB4	0.124	4	0.521
	14,15-diHETrE	0.153	5	0.521
	9-HOTrE	0.166	6	0.521
	12-HETE	0.407	7	0.804
	14-HDoHE	0.46	8	0.842
	9-HODE	0.705	9	0.993
	9,10-EpOME	0.719	10	0.993
	11-HETE	0.818	11	0.999
	4-HDoHE	0.882	12	0.999
	12-HEPE	0.958	13	0.999
	*p-value from GLM analysis, repeated measures (2 trials, 6 time points each), interaction effect.
	** q-value adjusted for 73 measured oxylipins.
